# Supplementary material for: Bitter melon derived extracellular vesicles enhance the therapeutic effects and reduce the drug resistance of 5-fluorouracil on oral squamous cell carcinoma
Source: J Nanobiotechnology. 2021 Aug 28;19:259. doi: 10.1186/s12951-021-00995-1 (PMC8400897; doi:10.1186/s12951-021-00995-1)
Supplement: Supplementary file 2 — Additional file 2: Table S3. The proteins of BMEVs. [file 12951_2021_995_MOESM2_ESM.xlsx]

## Sheet: Table S3. The proteins of BMEVs
N	Unused	%Cov(95)	Accession	Gene	Description	Mw(kD)	Equivalents	Others	Peptides(95%)	Spectra
1	72.76	33.58	A0A6J1D3E3	LOC111016634	ferredoxin-dependent glutamate synthase, chloroplastic OS=Momordica charantia OX=3673 GN=LOC111016634 PE=3 SV=1	178.095			46	63
2	63.13	42.39	A0A6J1C2F6	LOC111007654	alpha-xylosidase 1-like OS=Momordica charantia OX=3673 GN=LOC111007654 PE=3 SV=1	103.15			44	64
3	62.54	41.15	A0A6J1DHR2	LOC111021205	Lipoxygenase OS=Momordica charantia OX=3673 GN=LOC111021205 PE=3 SV=1	101.943			47	63
4	59.42	76.8	A0A6J1BWM8	LOC111006368	Proteasome subunit alpha type OS=Momordica charantia OX=3673 GN=LOC111006368 PE=3 SV=1	27.395			73	143
5	59.29	44.44	A0A6J1DX92	LOC111024934	puromycin-sensitive aminopeptidase OS=Momordica charantia OX=3673 GN=LOC111024934 PE=3 SV=1	112.527			48	73
6	58.49	40.3	A0A6J1BT95	LOC111005516	Alpha-mannosidase OS=Momordica charantia OX=3673 GN=LOC111005516 PE=3 SV=1	114.942			47	84
7	51.82	75.2	A0A6J1DE63	LOC111019600	Proteasome subunit alpha type OS=Momordica charantia OX=3673 GN=LOC111019600 PE=3 SV=1	27.353			41	95
8	50.72	52.28	A0A6J1CIG7	LOC111011900	Protein disulfide-isomerase OS=Momordica charantia OX=3673 GN=LOC111011900 PE=3 SV=1	56.257			36	56
9	50.5	59.39	A0A6J1CV17	LOC111014522	Malic enzyme OS=Momordica charantia OX=3673 GN=LOC111014522 PE=3 SV=1	65.193			38	86
10	49.74	89.03	A0A6J1CMU1	LOC111012708	Proteasome subunit alpha type OS=Momordica charantia OX=3673 GN=LOC111012708 PE=3 SV=1	25.942			51	126
11	48.3	63.6	A0A6J1BS30	LOC111004886	Proteasome subunit beta OS=Momordica charantia OX=3673 GN=LOC111004886 PE=3 SV=1	29.331			56	115
12	48.22	65.03	A0A6J1BZU5	LOC111007193	probable aspartyl aminopeptidase isoform X1 OS=Momordica charantia OX=3673 GN=LOC111007193 PE=3 SV=1	53.705	A0A6J1C1W0		39	60
13	45.32	64.22	A0A6J1CMN6	LOC111012865	Malate dehydrogenase OS=Momordica charantia OX=3673 GN=LOC111012865 PE=3 SV=1	35.444			42	77
14	43.38	36.73	A0A6J1DPZ8	LOC111022481	5-methyltetrahydropteroyltriglutamate--homocysteine S-methyltransferase OS=Momordica charantia OX=3673 GN=LOC111022481 PE=3 SV=1	84.678			24	42
15	42.56	76.17	A0A6J1CNG8	LOC111012709	Proteasome subunit alpha type OS=Momordica charantia OX=3673 GN=LOC111012709 PE=3 SV=1	25.614			51	138
16	42.35	46.39	A0A6J1BQ64	LOC111004742	Glucose-6-phosphate isomerase OS=Momordica charantia OX=3673 GN=LOC111004742 PE=3 SV=1	67.889			35	56
17	41.78	28.25	A0A6J1CIK3	LOC111011824	Alpha-mannosidase OS=Momordica charantia OX=3673 GN=LOC111011824 PE=3 SV=1	115.547			25	30
18	41.58	44.74	A0A6J1DN98	LOC111022788	Adenosylhomocysteinase OS=Momordica charantia OX=3673 GN=LOC111022788 PE=3 SV=1	53.099			27	37
19	40.77	38.74	A0A6J1CWM0	LOC111015251	luminal-binding protein 5 OS=Momordica charantia OX=3673 GN=LOC111015251 PE=3 SV=1	73.415			29	45
20	39.75	46.22	A0A6J1CP48	LOC111013428	Carboxypeptidase OS=Momordica charantia OX=3673 GN=LOC111013428 PE=3 SV=1	63.076			24	37
21	38.93	63.57	A0A6J1CVS4	LOC111015015	subtilisin-like protease SBT1.4 OS=Momordica charantia OX=3673 GN=LOC111015015 PE=3 SV=1	55.496			32	56
22	38.72	34.53	A0A6J1D0I6	LOC111016153	nudix hydrolase 3 isoform X2 OS=Momordica charantia OX=3673 GN=LOC111016153 PE=4 SV=1	87.907	A0A6J1D1H9		22	26
23	38.41	43.13	A0A6J1CBJ3	LOC111009709	chaperonin CPN60-2, mitochondrial OS=Momordica charantia OX=3673 GN=LOC111009709 PE=3 SV=1	61.117			24	29
24	38.36	49.66	A0A6J1DV05	LOC111024703	leucine aminopeptidase 1-like OS=Momordica charantia OX=3673 GN=LOC111024703 PE=3 SV=1	61.498			23	31
25	38.18	41.4	A0A6J1CFF7	LOC111011028	uncharacterized abhydrolase domain-containing protein DDB_G0269086-like OS=Momordica charantia OX=3673 GN=LOC111011028 PE=4 SV=1	17.109			24	30
26	38.01	82.13	A0A6J1BVE0	LOC111005067	Proteasome subunit beta OS=Momordica charantia OX=3673 GN=LOC111005067 PE=3 SV=1	25.394			43	108
27	37.61	63.13	A0A6J1CS08	LOC111013656	Fructose-bisphosphate aldolase OS=Momordica charantia OX=3673 GN=LOC111013656 PE=3 SV=1	38.556			44	77
28	36.98	58.72	A0A6J1CT84	LOC111013999	Proteasome subunit alpha type OS=Momordica charantia OX=3673 GN=LOC111013999 PE=3 SV=1	30.815			46	87
29	36.58	39.88	A0A6J1CKM5	LOC111012464	Phosphoenolpyruvate carboxykinase (ATP) OS=Momordica charantia OX=3673 GN=LOC111012464 PE=3 SV=1	75.339			24	34
30	36.01	36	A0A6J1DNK1	LOC111021667	beta-xylosidase/alpha-L-arabinofuranosidase 2-like OS=Momordica charantia OX=3673 GN=LOC111021667 PE=3 SV=1	86.237			27	34
31	34.72	74.89	A0A6J1D1C4	LOC111016095	Proteasome subunit beta OS=Momordica charantia OX=3673 GN=LOC111016095 PE=3 SV=1	24.482			48	113
32	33.62	44.51	A0A6J1CR69	LOC111013580	heat shock cognate 70 kDa protein 2 OS=Momordica charantia OX=3673 GN=LOC111013580 PE=3 SV=1	70.897			26	43
33	33.23	62.19	A0A6J1BXV5	LOC111006288	2-methylene-furan-3-one reductase-like OS=Momordica charantia OX=3673 GN=LOC111006288 PE=4 SV=1	34.406			21	40
34	32.28	58.78	A0A6J1CGF1	LOC111011305	Proteasome subunit beta OS=Momordica charantia OX=3673 GN=LOC111011305 PE=3 SV=1	27.669			54	131
35	32.16	51.75	A0A6J1DPG8	LOC111021888	acid phosphatase 1-like OS=Momordica charantia OX=3673 GN=LOC111021888 PE=4 SV=1	28.283			45	103
36	31.47	53.86	A0A6J1DWH7	LOC111025138	Transaldolase OS=Momordica charantia OX=3673 GN=LOC111025138 PE=3 SV=1	47.974			20	37
37	31.41	30.56	A0A6J1BSX0	LOC111004552	Purple acid phosphatase OS=Momordica charantia OX=3673 GN=LOC111004552 PE=3 SV=1	69.212			21	28
38	30.63	27.16	A0A6J1DXG4	LOC111025458	Protein disulfide-isomerase OS=Momordica charantia OX=3673 GN=LOC111025458 PE=3 SV=1	65.17			17	27
39	30.42	64.66	A0A6J1DKJ0	LOC111021780	Proteasome subunit alpha type OS=Momordica charantia OX=3673 GN=LOC111021780 PE=3 SV=1	27.298			39	86
40	29.85	42.42	A0A6J1DTC0	LOC111023298	Calreticulin OS=Momordica charantia OX=3673 GN=LOC111023298 PE=3 SV=1	48.607			16	23
41	29.75	50.6	A0A6J1BU65	LOC111005816	Proteasome subunit alpha type OS=Momordica charantia OX=3673 GN=LOC111005816 PE=3 SV=1	27.128			28	52
42	29.33	46.13	A0A6J1CU44	LOC111014305	Thioredoxin-dependent peroxiredoxin OS=Momordica charantia OX=3673 GN=LOC111014305 PE=4 SV=1	29.57			25	40
43	29.08	36.52	A0A6J1BPX8	LOC111004737	subtilisin-like protease SBT1.7 OS=Momordica charantia OX=3673 GN=LOC111004737 PE=3 SV=1	81.909			22	27
44	28.97	27.93	A0A6J1CBE3	LOC111010104	uncharacterized protein LOC111010104 OS=Momordica charantia OX=3673 GN=LOC111010104 PE=3 SV=1	85.6			14	17
45	28.66	25.83	A0A6J1CY23	LOC111015856	probable glutamyl endopeptidase, chloroplastic OS=Momordica charantia OX=3673 GN=LOC111015856 PE=4 SV=1	107.714			18	24
46	28.52	22.69	A0A6J1BSR1	LOC111005005	Glycine cleavage system P protein OS=Momordica charantia OX=3673 GN=LOC111005005 PE=3 SV=1	113.475			17	21
47	28.18	22.81	A0A6J1DU81	LOC111024388	Beta-galactosidase OS=Momordica charantia OX=3673 GN=LOC111024388 PE=3 SV=1	94.869			18	27
48	27.92	50.55	A0A6J1DFC5	LOC111019980	Proteasome subunit beta OS=Momordica charantia OX=3673 GN=LOC111019980 PE=3 SV=1	29.382			21	37
49	27.68	32.87	A0A6J1BTG5	LOC111005563	Alpha-mannosidase OS=Momordica charantia OX=3673 GN=LOC111005563 PE=3 SV=1	113.586			33	48
50	27.24	39.78	A0A6J1BQD2	LOC111004798	Aspartate aminotransferase OS=Momordica charantia OX=3673 GN=LOC111004798 PE=3 SV=1	50.438			18	23
51	26.48	48.33	A0A6J1CNJ5	LOC111012646	N-carbamoylputrescine amidase OS=Momordica charantia OX=3673 GN=LOC111012646 PE=4 SV=1	33.364			17	22
52	25.81	48.87	A0A6J1C0N6	LOC111007194	probable aspartyl aminopeptidase OS=Momordica charantia OX=3673 GN=LOC111007194 PE=3 SV=1	53.53			32	49
53	25.69	40.55	A0A6J1CX49	LOC111015380	Fructose-bisphosphate aldolase OS=Momordica charantia OX=3673 GN=LOC111015380 PE=3 SV=1	42.835			28	50
54	25.54	47.06	A0A6J1BWC4	LOC111005322	subtilisin-like protease SBT1.7 OS=Momordica charantia OX=3673 GN=LOC111005322 PE=3 SV=1	54.787			19	26
55	25.42	30.44	A0A6J1D3T7	LOC111016733	Ketol-acid reductoisomerase OS=Momordica charantia OX=3673 GN=LOC111016733 PE=3 SV=1	63.269			20	25
56	25.1	70.59	A0A6J1CE80	LOC111009899	Proteasome subunit beta OS=Momordica charantia OX=3673 GN=LOC111009899 PE=3 SV=1	22.42			26	65
57	24.73	50.47	A0A6J1C7V9	LOC111008799	Malate dehydrogenase OS=Momordica charantia OX=3673 GN=LOC111008799 PE=3 SV=1	34.529			28	52
58	24.66	28.64	A0A6J1CHY2	LOC111011335	Carboxypeptidase OS=Momordica charantia OX=3673 GN=LOC111011335 PE=3 SV=1	48.244			25	38
59	24.26	20.15	A0A6J1BZ76	LOC111006037	prolyl endopeptidase-like OS=Momordica charantia OX=3673 GN=LOC111006037 PE=3 SV=1	89.713			12	16
60	23.81	37.56	A0A6J1CQB1	LOC111013604	monodehydroascorbate reductase, seedling isozyme OS=Momordica charantia OX=3673 GN=LOC111013604 PE=4 SV=1	47.139			14	20
61	23.66	45.65	A0A6J1BSP9	LOC111004998	Malic enzyme OS=Momordica charantia OX=3673 GN=LOC111004998 PE=3 SV=1	68.132			27	43
62	23.63	51.55	A0A6J1C1Y4	LOC111007713	glycerate dehydrogenase OS=Momordica charantia OX=3673 GN=LOC111007713 PE=3 SV=1	42.177			25	34
63	23.02	51.52	A0A6J1BS78	LOC111005274	Peroxidase OS=Momordica charantia OX=3673 GN=LOC111005274 PE=3 SV=1	35.902			19	27
64	21.96	18.8	A0A6J1DFS5	LOC111019705	Urease OS=Momordica charantia OX=3673 GN=LOC111019705 PE=3 SV=1	90.028			14	14
65	21.72	43.41	A0A6J1DHI2	LOC111021142	apyrase 2-like OS=Momordica charantia OX=3673 GN=LOC111021142 PE=3 SV=1	50.117			18	25
66	21.34	56.86	A0A6J1CK40	LOC111011884	Proteasome subunit beta OS=Momordica charantia OX=3673 GN=LOC111011884 PE=3 SV=1	22.895			28	46
67	21.23	43.67	A0A6J1DP12	LOC111022455	uncharacterized protein LOC111022455 OS=Momordica charantia OX=3673 GN=LOC111022455 PE=4 SV=1	35.421			16	24
68	20.96	28.84	A0A6J1CK02	LOC111011992	uncharacterized protein LOC111011992 OS=Momordica charantia OX=3673 GN=LOC111011992 PE=4 SV=1	47.843			11	19
69	20.72	33.47	A0A6J1CZH6	LOC111016013	Glutathione reductase OS=Momordica charantia OX=3673 GN=LOC111016013 PE=3 SV=1	53.695			15	33
70	20.72	91.45	A0A6J1DX40	LOC111025346	Superoxide dismutase [Cu-Zn] OS=Momordica charantia OX=3673 GN=LOC111025346 PE=3 SV=1	15.164			20	52
71	20.37	41.89	A0A6J1CR91	LOC111013597	Phosphopyruvate hydratase OS=Momordica charantia OX=3673 GN=LOC111013597 PE=3 SV=1	47.798			17	28
72	20.32	37.22	A0A6J1BYS0	LOC111006693	uncharacterized oxidoreductase At4g09670-like OS=Momordica charantia OX=3673 GN=LOC111006693 PE=4 SV=1	39.294			12	19
73	20.16	39.61	A0A6J1DLN4	LOC111021702	5-methyltetrahydropteroyltriglutamate--homocysteine S-methyltransferase OS=Momordica charantia OX=3673 GN=LOC111021702 PE=3 SV=1	84.46			25	37
74	20	33.26	A0A6J1BVB7	LOC111006075	UDP-sulfoquinovose synthase, chloroplastic OS=Momordica charantia OX=3673 GN=LOC111006075 PE=3 SV=1	53.726			11	13
75	19.79	18.33	A0A6J1DA79	LOC111018460	protease Do-like 2, chloroplastic OS=Momordica charantia OX=3673 GN=LOC111018460 PE=3 SV=1	69.681			11	14
76	19.76	42.68	A0A6J1DHP4	LOC111021188	Peroxidase OS=Momordica charantia OX=3673 GN=LOC111021188 PE=3 SV=1	34.186			13	22
77	19.43	38.41	A0A6J1DFE7	LOC111019941	GDSL esterase/lipase At5g14450-like OS=Momordica charantia OX=3673 GN=LOC111019941 PE=3 SV=1	36.66			11	17
78	19.4	35.46	A0A6J1CWF4	LOC111014920	Ferredoxin--NADP reductase, chloroplastic OS=Momordica charantia OX=3673 GN=LOC111014920 PE=3 SV=1	40.31			14	23
79	19.18	27.23	A0A6J1BZA1	LOC111007091	Purple acid phosphatase OS=Momordica charantia OX=3673 GN=LOC111007091 PE=3 SV=1	55.623			14	20
80	18.96	31.45	A0A6J1BNZ6	LOC111004498	UPF0160 protein OS=Momordica charantia OX=3673 GN=LOC111004498 PE=3 SV=1	41.971			11	13
81	18.95	65.53	A0A6J1DNG7	LOC111022009	Superoxide dismutase OS=Momordica charantia OX=3673 GN=LOC111022009 PE=3 SV=1	26.061			16	26
82	18.74	42.9	A0A6J1CAZ7	LOC111010014	(1->3)-beta-glucan endohydrolase OS=Momordica charantia OX=3673 GN=LOC111010014 PE=3 SV=1	37.413			10	15
83	18.36	40.51	A0A6J1DHB9	LOC111020058	Fructose-bisphosphate aldolase OS=Momordica charantia OX=3673 GN=LOC111020058 PE=3 SV=1	42.452			26	38
84	18.19	20.73	A0A6J1C818	LOC111009228	Peptidylprolyl isomerase OS=Momordica charantia OX=3673 GN=LOC111009228 PE=4 SV=1	63.59			10	14
85	18.1	48.25	A0A6J1D681	LOC111017306	uncharacterized protein LOC111017306 OS=Momordica charantia OX=3673 GN=LOC111017306 PE=4 SV=1	25.588			15	33
86	17.65	37.46	A0A6J1DGK0	LOC111020860	Glucose-6-phosphate 1-epimerase OS=Momordica charantia OX=3673 GN=LOC111020860 PE=3 SV=1	36.005			11	14
87	17.52	38.58	A0A6J1D8F6	LOC111017988	Peroxidase OS=Momordica charantia OX=3673 GN=LOC111017988 PE=3 SV=1	36.468			15	25
88	17.48	16.56	A0A6J1CDW7	LOC111010354	Glycerophosphodiester phosphodiesterase OS=Momordica charantia OX=3673 GN=LOC111010354 PE=4 SV=1	84.463			12	20
89	17.38	25.51	A0A6J1D1U2	LOC111016507	xaa-Pro dipeptidase OS=Momordica charantia OX=3673 GN=LOC111016507 PE=4 SV=1	54.984			11	18
90	17.25	29.48	A0A6J1C871	LOC111009229	probable polygalacturonase OS=Momordica charantia OX=3673 GN=LOC111009229 PE=3 SV=1	49.189			10	17
91	17.18	41.12	A0A6J1DJS5	LOC111021185	Peroxidase OS=Momordica charantia OX=3673 GN=LOC111021185 PE=3 SV=1	36.797			11	17
92	17.16	29.18	A0A6J1D007	LOC111015760	Ferredoxin--NADP reductase, chloroplastic OS=Momordica charantia OX=3673 GN=LOC111015760 PE=3 SV=1	42.269			10	10
93	17.11	25.9	A0A6J1DRC2	LOC111022835	Glutathione reductase OS=Momordica charantia OX=3673 GN=LOC111022835 PE=3 SV=1	60.042			11	14
94	16.88	20.8	A0A6J1CFX8	LOC111011069	uncharacterized protein LOC111011069 OS=Momordica charantia OX=3673 GN=LOC111011069 PE=4 SV=1	65.959			11	11
95	16.74	24.26	A0A6J1C4E7	LOC111008183	Coproporphyrinogen oxidase OS=Momordica charantia OX=3673 GN=LOC111008183 PE=3 SV=1	45.465			12	15
96	16.6	25.21	A0A6J1C8A9	LOC111009289	aspartyl protease family protein At5g10770-like isoform X1 OS=Momordica charantia OX=3673 GN=LOC111009289 PE=3 SV=1	49.963	A0A6J1CBZ3		9	11
97	16.44	19.33	A0A6J1D0B1	LOC111016110	Malic enzyme OS=Momordica charantia OX=3673 GN=LOC111016110 PE=3 SV=1	69.619			10	10
98	16.3	35.29	A0A6J1CXY1	LOC111015469	triosephosphate isomerase, chloroplastic OS=Momordica charantia OX=3673 GN=LOC111015469 PE=3 SV=1	32.609			10	17
99	16.14	32.13	A0A6J1C5U2	LOC111008688	UDP-arabinopyranose mutase OS=Momordica charantia OX=3673 GN=LOC111008688 PE=3 SV=1	41.024			14	18
100	16.09	34.13	A0A6J1C402	LOC111008276	Folate gamma-glutamyl hydrolase OS=Momordica charantia OX=3673 GN=LOC111008276 PE=3 SV=1	42.208			10	15
101	16.02	23.05	A0A6J1DPR7	LOC111023088	Malic enzyme OS=Momordica charantia OX=3673 GN=LOC111023088 PE=3 SV=1	66.681			12	15
102	15.94	28.38	A0A6J1DUU7	LOC111024235	3-hydroxyisobutyryl-CoA hydrolase-like protein 3, mitochondrial isoform X3 OS=Momordica charantia OX=3673 GN=LOC111024235 PE=3 SV=1	48.43	A0A6J1DWV2	A0A6J1DYL0	14	16
103	15.71	45.32	A0A6J1CIK8	LOC111011506	Ribonuclease T(2) OS=Momordica charantia OX=3673 GN=LOC111011506 PE=3 SV=1	29.582			20	25
104	15.67	39.31	A0A6J1DIP9	LOC111021279	Peroxidase OS=Momordica charantia OX=3673 GN=LOC111021279 PE=3 SV=1	34.482			15	16
105	15.57	26.55	A0A6J1BV23	LOC111005614	uncharacterized protein LOC111005614 isoform X1 OS=Momordica charantia OX=3673 GN=LOC111005614 PE=4 SV=1	49.474		A0A6J1BTR8	10	11
106	15.4	20.93	A0A6J1BPG6	LOC111004600	vacuolar-processing enzyme-like OS=Momordica charantia OX=3673 GN=LOC111004600 PE=3 SV=1	54.557			10	12
107	15.35	31.4	A0A6J1D0B2	LOC111015842	berberine bridge enzyme-like 1 OS=Momordica charantia OX=3673 GN=LOC111015842 PE=4 SV=1	39.185			10	10
108	15.13	20.92	A0A6J1DS30	LOC111023780	Beta-galactosidase OS=Momordica charantia OX=3673 GN=LOC111023780 PE=3 SV=1	92.175			11	14
109	15.13	23.19	A0A6J1C474	LOC111008338	elongation factor 1-gamma OS=Momordica charantia OX=3673 GN=LOC111008338 PE=4 SV=1	47.161			9	15
110	15.11	32.41	A0A6J1CV90	LOC111014575	uncharacterized protein LOC111014575 OS=Momordica charantia OX=3673 GN=LOC111014575 PE=4 SV=1	44.358			10	18
111	15.11	21.47	A0A6J1CBW2	LOC111010081	Beta-hexosaminidase OS=Momordica charantia OX=3673 GN=LOC111010081 PE=3 SV=1	61.672			9	12
112	15.09	18.64	A0A6J1DF58	LOC111019860	Non-reducing end alpha-L-arabinofuranosidase OS=Momordica charantia OX=3673 GN=LOC111019860 PE=3 SV=1	74.303			13	14
113	15.08	28.66	A0A6J1C1Z8	LOC111007650	Purple acid phosphatase OS=Momordica charantia OX=3673 GN=LOC111007650 PE=3 SV=1	54.507			8	9
114	14.89	14.31	A0A6J1CYJ2	LOC111015965	Mannosyl-glycoprotein endo-beta-N-acetylglucosaminidase OS=Momordica charantia OX=3673 GN=LOC111015965 PE=3 SV=1	78.094			8	8
115	14.79	25.96	B7X8M2	MCL1	rRNA N-glycosidase OS=Momordica charantia OX=3673 GN=MCL1 PE=1 SV=1	60.994			11	14
116	14.77	26.89	A0A6J1CM74	LOC111012748	Inositol-1-monophosphatase OS=Momordica charantia OX=3673 GN=LOC111012748 PE=3 SV=1	33.179			8	12
117	14.67	41.49	A0A6J1DIA8	LOC111021192	Peroxidase OS=Momordica charantia OX=3673 GN=LOC111021192 PE=3 SV=1	36.421			11	21
118	14.65	13.32	A0A6J1D9J6	LOC111018479	alpha-N-acetylglucosaminidase OS=Momordica charantia OX=3673 GN=LOC111018479 PE=4 SV=1	88.327			12	12
119	14.48	44.09	A0A6J1D3R2	LOC111016753	Peroxidase OS=Momordica charantia OX=3673 GN=LOC111016753 PE=3 SV=1	33.757			16	21
120	14.23	32.39	A0A6J1CI31	LOC111011367	UDP-D-apiose/UDP-D-xylose synthase 2 OS=Momordica charantia OX=3673 GN=LOC111011367 PE=3 SV=1	43.506			12	17
121	14.01	19.21	A0A6J1BU42	LOC111005566	endochitinase A-like OS=Momordica charantia OX=3673 GN=LOC111005566 PE=4 SV=1	68.363			12	18
122	13.97	52.7	A0A6J1DFU3	LOC111020418	Nucleoside diphosphate kinase OS=Momordica charantia OX=3673 GN=LOC111020418 PE=3 SV=1	16.389			15	20
123	13.89	13.48	A0A6J1DX56	LOC111024329	Phosphoglucomutase (alpha-D-glucose-1,6-bisphosphate-dependent) OS=Momordica charantia OX=3673 GN=LOC111024329 PE=3 SV=1	74.962			7	8
124	13.78	19.29	A0A6J1DTI6	LOC111023346	monocopper oxidase-like protein SKU5 OS=Momordica charantia OX=3673 GN=LOC111023346 PE=3 SV=1	65.927			10	12
125	13.68	23	A0A6J1C5L7	LOC111008473	probable serine protease EDA2 isoform X2 OS=Momordica charantia OX=3673 GN=LOC111008473 PE=3 SV=1	54.546	A0A6J1C8S3		10	14
126	13.53	40.92	A0A6J1CQ29	LOC111013252	protein DJ-1 homolog D OS=Momordica charantia OX=3673 GN=LOC111013252 PE=3 SV=1	41.711			11	15
127	13.18	61.17	A0A6J1CT07	LOC111014312	Fructose-bisphosphate aldolase OS=Momordica charantia OX=3673 GN=LOC111014312 PE=3 SV=1	38.599			24	40
128	13.13	30.95	A0A6J1DXP0	LOC111024444	Phosphoribulokinase OS=Momordica charantia OX=3673 GN=LOC111024444 PE=3 SV=1	46.649			8	9
129	13.12	27.98	A0A6J1D8J3	LOC111018238	Protein disulfide-isomerase OS=Momordica charantia OX=3673 GN=LOC111018238 PE=3 SV=1	39.691			7	10
130	13.07	24.78	A0A6J1D4A3	LOC111017138	phenolic glucoside malonyltransferase 2-like OS=Momordica charantia OX=3673 GN=LOC111017138 PE=3 SV=1	50.514			11	12
131	12.78	16.63	A0A6J1C7D6	LOC111008064	phospholipase D Y-like OS=Momordica charantia OX=3673 GN=LOC111008064 PE=4 SV=1	57.94			7	7
132	12.75	19.11	A0A6J1CLU9	LOC111012142	probable nucleoredoxin 1 OS=Momordica charantia OX=3673 GN=LOC111012142 PE=4 SV=1	63.537			7	8
133	12.62	24.65	A0A6J1CMF4	LOC111012318	Lactoylglutathione lyase OS=Momordica charantia OX=3673 GN=LOC111012318 PE=3 SV=1	32.395			7	14
134	12.56	9.926	A0A6J1DI41	LOC111021129	Phospholipase D OS=Momordica charantia OX=3673 GN=LOC111021129 PE=3 SV=1	91.997			6	6
135	12.46	15.83	A0A6J1C304	LOC111007799	Aconitate hydratase OS=Momordica charantia OX=3673 GN=LOC111007799 PE=3 SV=1	108.052			10	11
136	12.32	40.85	A0A6J1CFE5	LOC111010278	glutathione S-transferase DHAR2-like OS=Momordica charantia OX=3673 GN=LOC111010278 PE=4 SV=1	23.357			7	10
137	12.25	26.23	A0A6J1DQX8	LOC111022739	AIR synthase OS=Momordica charantia OX=3673 GN=LOC111022739 PE=3 SV=1	43.04		A0A6J1DWU4	7	7
138	12.16	30.32	A0A6J1CL29	LOC111011941	lysM domain-containing GPI-anchored protein 1-like OS=Momordica charantia OX=3673 GN=LOC111011941 PE=4 SV=1	44.664			9	12
139	12.14	18.22	A0A6J1D6Y6	LOC111017831	ultraviolet-B receptor UVR8 OS=Momordica charantia OX=3673 GN=LOC111017831 PE=4 SV=1	47.442			6	7
140	12.11	33.33	A0A6J1C354	LOC111008016	phosphoglycerate mutase-like protein 1 OS=Momordica charantia OX=3673 GN=LOC111008016 PE=4 SV=1	32.576			10	16
141	12.01	58.39	A0A6J1D2Z3	LOC111016526	calmodulin-7-like OS=Momordica charantia OX=3673 GN=LOC111016526 PE=4 SV=1	16.876		A0A6J1DK82	10	17
142	11.88	44.64	A0A6J1C579	LOC111007510	translationally-controlled tumor protein homolog OS=Momordica charantia OX=3673 GN=LOC111007510 PE=3 SV=1	19.077			8	10
143	11.77	9.467	A0A6J1D7B5	LOC111017688	alpha-L-fucosidase 2 OS=Momordica charantia OX=3673 GN=LOC111017688 PE=4 SV=1	93.701			7	9
144	11.38	15.99	A0A6J1C009	LOC111006242	leukotriene A-4 hydrolase homolog OS=Momordica charantia OX=3673 GN=LOC111006242 PE=3 SV=1	68.322			6	7
145	11.25	18.46	A0A6J1DA47	LOC111018764	uncharacterized protein LOC111018764 isoform X3 OS=Momordica charantia OX=3673 GN=LOC111018764 PE=3 SV=1	75.098	A0A6J1DAV0;A0A6J1DBF5;A0A6J1DCA3		9	11
146	11.22	16.36	A0A6J1DZX5	LOC111025066	Beta-fructofuranosidase OS=Momordica charantia OX=3673 GN=LOC111025066 PE=3 SV=1	54.779			7	9
147	11.13	63.48	A0A6J1DW01	LOC111024014	Non-specific lipid-transfer protein OS=Momordica charantia OX=3673 GN=LOC111024014 PE=3 SV=1	11.625			10	16
148	11.11	20.68	A0A6J1CG64	LOC111011383	Glutamate dehydrogenase OS=Momordica charantia OX=3673 GN=LOC111011383 PE=3 SV=1	44.885			7	10
149	10.89	51.45	A0A6J1DD65	LOC111019006	reactive Intermediate Deaminase A, chloroplastic OS=Momordica charantia OX=3673 GN=LOC111019006 PE=3 SV=1	14.614			5	8
150	10.87	33.57	A0A6J1CW58	LOC111014947	GDSL esterase/lipase CPRD49-like OS=Momordica charantia OX=3673 GN=LOC111014947 PE=4 SV=1	31.834			7	10
151	10.86	27.34	A0A6J1CTH2	LOC111014065	uncharacterized protein LOC111014065 OS=Momordica charantia OX=3673 GN=LOC111014065 PE=4 SV=1	31.626			7	7
152	10.81	9.516	A0A6J1CHN7	LOC111011511	peptide-N4-(N-acetyl-beta- glucosaminyl)asparagine amidase A OS=Momordica charantia OX=3673 GN=LOC111011511 PE=4 SV=1	69.38			6	6
153	10.77	34.47	A0A6J1DJ64	LOC111021015	Cysteine synthase OS=Momordica charantia OX=3673 GN=LOC111021015 PE=3 SV=1	34.404			7	9
154	10.74	40	A0A6J1E2B5	LOC111025835	legumin type B-like OS=Momordica charantia OX=3673 GN=LOC111025835 PE=4 SV=1	24.705			9	12
155	10.71	27.31	A0A6J1C3N0	LOC111008082	Nucleoside diphosphate kinase OS=Momordica charantia OX=3673 GN=LOC111008082 PE=3 SV=1	26.016			6	8
156	10.54	9.908	A0A6J1D4Z0	LOC111017340	uncharacterized protein LOC111017340 OS=Momordica charantia OX=3673 GN=LOC111017340 PE=4 SV=1	97.666			7	8
157	10.51	14.26	A0A6J1D5G1	LOC111017209	carotenoid 9,10(9',10')-cleavage dioxygenase 1 OS=Momordica charantia OX=3673 GN=LOC111017209 PE=3 SV=1	61.599			7	8
158	10.41	28.33	A0A6J1DTK2	LOC111023873	thioredoxin F-type, chloroplastic-like OS=Momordica charantia OX=3673 GN=LOC111023873 PE=4 SV=1	19.454			6	8
159	10.34	13.83	A0A6J1CJC8	LOC111011866	Glutamate decarboxylase OS=Momordica charantia OX=3673 GN=LOC111011866 PE=3 SV=1	56.555			6	6
160	10.28	24.1	A0A6J1DLV9	LOC111022372	patellin-3-like OS=Momordica charantia OX=3673 GN=LOC111022372 PE=3 SV=1	38.037			6	6
161	10.2	12.59	A0A6J1DET9	LOC111020159	berberine bridge enzyme-like 15 OS=Momordica charantia OX=3673 GN=LOC111020159 PE=3 SV=1	60.676			6	7
162	10.13	15.37	A0A6J1DCK4	LOC111019253	aspartic proteinase A1-like OS=Momordica charantia OX=3673 GN=LOC111019253 PE=3 SV=1	56.204			7	8
163	10.09	12.53	A0A6J1DHS8	LOC111020183	DNA damage-repair/toleration protein DRT100-like OS=Momordica charantia OX=3673 GN=LOC111020183 PE=4 SV=1	51.782			5	5
164	10.07	37.27	A0A6J1C8A7	LOC111009147	acylpyruvase FAHD1, mitochondrial OS=Momordica charantia OX=3673 GN=LOC111009147 PE=3 SV=1	23.721			9	10
165	10.04	21.16	A0A6J1DS56	LOC111023379	uncharacterized protein LOC111023379 OS=Momordica charantia OX=3673 GN=LOC111023379 PE=4 SV=1	42.72			5	6
166	10.02	12.87	A0A6J1CI05	LOC111011819	UDP-sugar pyrophosphorylase OS=Momordica charantia OX=3673 GN=LOC111011819 PE=4 SV=1	67.668			7	7
167	10	18.74	A0A6J1C3C7	LOC111008097	low-temperature-induced cysteine proteinase-like OS=Momordica charantia OX=3673 GN=LOC111008097 PE=3 SV=1	50.374			7	16
168	9.87	39.15	A0A6J1CW27	LOC111015102	glutathione S-transferase L3-like OS=Momordica charantia OX=3673 GN=LOC111015102 PE=4 SV=1	26.782			8	8
169	9.83	18.02	A0A6J1DYZ2	LOC111024809	Thioredoxin reductase OS=Momordica charantia OX=3673 GN=LOC111024809 PE=3 SV=1	40.83			5	5
170	9.76	24.09	A0A6J1C8J1	LOC111009202	ATP-dependent (S)-NAD(P)H-hydrate dehydratase OS=Momordica charantia OX=3673 GN=LOC111009202 PE=3 SV=1	35.659			7	7
171	9.56	24.81	A0A6J1E050	LOC111025930	acid phosphatase 1 OS=Momordica charantia OX=3673 GN=LOC111025930 PE=4 SV=1	30.549			5	5
172	9.37	25	A0A6J1C786	LOC111009043	elongation factor 1-delta-like OS=Momordica charantia OX=3673 GN=LOC111009043 PE=3 SV=1	24.852			6	8
173	9.3	41.57	A0A6J1DK04	LOC111020771	fasciclin-like arabinogalactan protein 16 OS=Momordica charantia OX=3673 GN=LOC111020771 PE=3 SV=1	19.706			7	10
174	8.96	23.35	A0A6J1C6I7	LOC111008867	elongation factor 1-delta-like OS=Momordica charantia OX=3673 GN=LOC111008867 PE=3 SV=1	24.696			5	7
175	8.95	17.35	A0A6J1D6D0	LOC111017685	LL-diaminopimelate aminotransferase, chloroplastic OS=Momordica charantia OX=3673 GN=LOC111017685 PE=3 SV=1	49.903			5	5
176	8.92	15.93	A0A6J1BZW1	LOC111007005	Phosphopyruvate hydratase OS=Momordica charantia OX=3673 GN=LOC111007005 PE=3 SV=1	52.839			5	6
177	8.86	19.03	A0A6J1D1J0	LOC111016496	5-methyltetrahydropteroyltriglutamate--homocysteine S-methyltransferase OS=Momordica charantia OX=3673 GN=LOC111016496 PE=3 SV=1	91.659			15	21
178	8.85	37.35	A0A6J1D8A3	LOC111018281	4-hydroxy-4-methyl-2-oxoglutarate aldolase OS=Momordica charantia OX=3673 GN=LOC111018281 PE=3 SV=1	17.962			6	6
179	8.79	9.134	A0A6J1D7L2	LOC111017667	heat shock 70 kDa protein 15-like OS=Momordica charantia OX=3673 GN=LOC111017667 PE=4 SV=1	92.624			7	7
180	8.71	29.49	A0A6J1D7A3	LOC111018284	Isopentenyl-diphosphate Delta-isomerase OS=Momordica charantia OX=3673 GN=LOC111018284 PE=3 SV=1	27.027			5	6
181	8.48	12.33	A0A6J1BTZ4	LOC111005672	probable Xaa-Pro aminopeptidase P OS=Momordica charantia OX=3673 GN=LOC111005672 PE=3 SV=1	72.761			6	6
182	8.45	25.63	A0A6J1DMN0	LOC111022450	uncharacterized protein LOC111022450 OS=Momordica charantia OX=3673 GN=LOC111022450 PE=4 SV=1	35.601			7	8
183	8.4	18.88	P16094		Ribosome-inactivating protein momordin I OS=Momordica charantia OX=3673 PE=1 SV=2	31.532	A0A6J1DSN8		4	4
184	8.28	18.9	A0A6J1C576	LOC111008023	fasciclin-like arabinogalactan protein 2 OS=Momordica charantia OX=3673 GN=LOC111008023 PE=3 SV=1	44.507			6	13
185	8.21	12.16	A0A6J1BRQ3	LOC111005085	aspartic proteinase Asp1-like isoform X2 OS=Momordica charantia OX=3673 GN=LOC111005085 PE=3 SV=1	47.922	A0A6J1BSD8;A0A6J1BT39;A0A6J1BT55		4	4
186	8.21	24.31	A0A6J1CN30	LOC111012997	Ribose-5-phosphate isomerase OS=Momordica charantia OX=3673 GN=LOC111012997 PE=3 SV=1	30.789			5	7
187	8.19	19.59	A0A6J1CSV7	LOC111014281	monodehydroascorbate reductase, seedling isozyme-like OS=Momordica charantia OX=3673 GN=LOC111014281 PE=4 SV=1	47.061			6	7
188	8.13	14.73	A0A6J1DWQ4	LOC111024197	Succinate--CoA ligase [ADP-forming] subunit beta, mitochondrial OS=Momordica charantia OX=3673 GN=LOC111024197 PE=3 SV=1	45.213		A0A6J1DTC6	4	4
189	8.09	11.57	A0A6J1CAF4	LOC111009690	acylamino-acid-releasing enzyme isoform X3 OS=Momordica charantia OX=3673 GN=LOC111009690 PE=4 SV=1	85.476	A0A6J1CBF8;A0A6J1CDB8		6	6
190	8.04	54.71	A0A6J1CH19	LOC111011351	Superoxide dismutase [Cu-Zn] OS=Momordica charantia OX=3673 GN=LOC111011351 PE=3 SV=1	22.763			11	20
191	8.01	25.6	A0A6J1DSK8	LOC111023925	acidic endochitinase-like OS=Momordica charantia OX=3673 GN=LOC111023925 PE=3 SV=1	30.884			5	12
192	8.01	61.06	A0A6J1C792	LOC111009044	Plastocyanin OS=Momordica charantia OX=3673 GN=LOC111009044 PE=3 SV=1	11.742			6	10
193	8	22.77	A0A6J1C8Z1	LOC111008528	Peroxidase OS=Momordica charantia OX=3673 GN=LOC111008528 PE=3 SV=1	36.323			6	6
194	7.93	38.89	A0A6J1CG30	LOC111011199	stress-response A/B barrel domain-containing protein At5g22580 OS=Momordica charantia OX=3673 GN=LOC111011199 PE=4 SV=1	11.784			6	9
195	7.92	20.7	A0A6J1BW05	LOC111006019	thylakoid lumenal 29 kDa protein, chloroplastic isoform X1 OS=Momordica charantia OX=3673 GN=LOC111006019 PE=3 SV=1	37.475	A0A6J1BWQ6		4	4
196	7.87	44.55	A0A6J1D1L9	LOC111016451	Cysteine proteinase inhibitor OS=Momordica charantia OX=3673 GN=LOC111016451 PE=3 SV=1	11.016			6	9
197	7.82	33.33	A0A6J1CMU7	LOC111012922	heme-binding protein 2 OS=Momordica charantia OX=3673 GN=LOC111012922 PE=3 SV=1	24.508			4	5
198	7.68	18	A0A6J1BTI5	LOC111005199	aspartyl protease AED3 OS=Momordica charantia OX=3673 GN=LOC111005199 PE=4 SV=1	46.197			5	7
199	7.58	21.55	A0A6J1DJU1	LOC111021140	apyrase 2-like OS=Momordica charantia OX=3673 GN=LOC111021140 PE=3 SV=1	50.288			8	10
200	7.58	16.79	A0A6J1BX38	LOC111006477	sulfite oxidase isoform X1 OS=Momordica charantia OX=3673 GN=LOC111006477 PE=4 SV=1	43.704	A0A6J1BYS9		4	4
201	7.57	23.74	A0A6J1DC20	LOC111018713	nitrogen regulatory protein P-II homolog OS=Momordica charantia OX=3673 GN=LOC111018713 PE=3 SV=1	21.645			4	4
202	7.52	24.77	A0A6J1DMP0	LOC111022462	L-galactose dehydrogenase OS=Momordica charantia OX=3673 GN=LOC111022462 PE=4 SV=1	34.854			4	4
203	7.42	64.46	A0A6J1CQM5	LOC111013857	Non-specific lipid-transfer protein OS=Momordica charantia OX=3673 GN=LOC111013857 PE=3 SV=1	12.413			8	13
204	7.33	10.83	A0A6J1CV72	LOC111014672	uncharacterized protein LOC111014672 OS=Momordica charantia OX=3673 GN=LOC111014672 PE=4 SV=1	52.364			5	5
205	7.32	20.14	A0A6J1C735	LOC111007979	uncharacterized protein LOC111007979 OS=Momordica charantia OX=3673 GN=LOC111007979 PE=4 SV=1	30.641			5	8
206	7.27	37.04	A0A6J1BZE3	LOC111006098	heat shock cognate 70 kDa protein 2-like OS=Momordica charantia OX=3673 GN=LOC111006098 PE=3 SV=1	71.058			23	36
207	7.19	23.88	A0A6J1DYY6	LOC111025909	Peroxidase OS=Momordica charantia OX=3673 GN=LOC111025909 PE=3 SV=1	35.071			7	9
208	7.18	13.63	A0A6J1CLC6	LOC111012336	(1->3)-beta-glucan endohydrolase OS=Momordica charantia OX=3673 GN=LOC111012336 PE=3 SV=1	50.424			7	8
209	7.11	12.88	A0A6J1DC87	LOC111018753	probable aspartyl aminopeptidase OS=Momordica charantia OX=3673 GN=LOC111018753 PE=3 SV=1	58.237			7	9
210	7.03	10.96	A0A6J1CDE8	LOC111010515	early nodulin-like protein 2 OS=Momordica charantia OX=3673 GN=LOC111010515 PE=4 SV=1	49.282			7	15
211	6.99	13.82	A0A6J1C417	LOC111008290	Pectin acetylesterase OS=Momordica charantia OX=3673 GN=LOC111008290 PE=3 SV=1	43.896	A0A6J1C4V3		4	4
212	6.97	15.03	A0A6J1DEA5	LOC111020263	Carboxypeptidase OS=Momordica charantia OX=3673 GN=LOC111020263 PE=3 SV=1	54.016			4	5
213	6.93	17.38	A0A6J1CQD1	LOC111013766	uncharacterized protein At5g02240 OS=Momordica charantia OX=3673 GN=LOC111013766 PE=4 SV=1	35.218			4	5
214	6.85	16.13	A0A6J1D570	LOC111017408	uncharacterized protein LOC111017408 OS=Momordica charantia OX=3673 GN=LOC111017408 PE=3 SV=1	30.535			6	6
215	6.85	24.35	A0A6J1DZ28	LOC111025921	thaumatin-like protein 1 OS=Momordica charantia OX=3673 GN=LOC111025921 PE=3 SV=1	24.725			5	6
216	6.84	14.61	A0A6J1D0X8	LOC111016585	thiol protease aleurain-like OS=Momordica charantia OX=3673 GN=LOC111016585 PE=3 SV=1	39.234			5	7
217	6.7	14.11	A0A6J1DQ10	LOC111023157	Glutamate dehydrogenase OS=Momordica charantia OX=3673 GN=LOC111023157 PE=3 SV=1	44.478		A0A6J1DPP0	6	6
218	6.7	15.71	A0A6J1DNB6	LOC111022186	14-3-3-like protein A OS=Momordica charantia OX=3673 GN=LOC111022186 PE=3 SV=1	29.481			3	4
219	6.68	11.44	A0A6J1CY95	LOC111015913	Alpha-galactosidase OS=Momordica charantia OX=3673 GN=LOC111015913 PE=3 SV=1	40.837	A0A6J1CZ35		3	3
220	6.62	23.68	L0C9N6	LOC111005179	6,7-dimethyl-8-ribityllumazine synthase OS=Momordica charantia OX=3673 GN=LOC111005179 PE=2 SV=1	24.225			6	8
221	6.6	36.9	A0A6J1C8C2	LOC111009158	translationally-controlled tumor protein homolog OS=Momordica charantia OX=3673 GN=LOC111009158 PE=3 SV=1	18.863			4	4
222	6.52	25.56	A0A6J1C3K0	LOC111008032	5'-methylthioadenosine/S-adenosylhomocysteine nucleosidase 1 OS=Momordica charantia OX=3673 GN=LOC111008032 PE=4 SV=1	28.382			4	5
223	6.5	27.73	A0A6J1BT06	LOC111005077	UDP-arabinopyranose mutase OS=Momordica charantia OX=3673 GN=LOC111005077 PE=3 SV=1	40.809			13	18
224	6.49	42.86	A0A6J1DGF7	LOC111020217	subtilisin-like protease SBT3.3 isoform X1 OS=Momordica charantia OX=3673 GN=LOC111020217 PE=4 SV=1	13.506		A0A6J1DF17	4	6
225	6.46	51.69	A0A6J1CVA5	LOC111014892	acyl-CoA-binding protein OS=Momordica charantia OX=3673 GN=LOC111014892 PE=3 SV=1	10.056			5	8
226	6.46	20.25	A0A6J1DDG3	LOC111019767	Cysteine synthase OS=Momordica charantia OX=3673 GN=LOC111019767 PE=3 SV=1	42.126			5	5
227	6.39	19.65	A0A6J1C7E1	LOC111008930	Nucleoside diphosphate kinase OS=Momordica charantia OX=3673 GN=LOC111008930 PE=3 SV=1	25.339			3	5
228	6.38	12.01	A0A6J1CDE5	LOC111009711	dihydrolipoyl dehydrogenase 2, chloroplastic-like OS=Momordica charantia OX=3673 GN=LOC111009711 PE=3 SV=1	59.817			5	6
229	6.37	19.35	A0A6J1C316	LOC111006981	28 kDa ribonucleoprotein, chloroplastic-like OS=Momordica charantia OX=3673 GN=LOC111006981 PE=4 SV=1	37.274			4	5
230	6.34	7.919	A0A6J1DIQ0	LOC111020835	(R)-mandelonitrile lyase 1-like OS=Momordica charantia OX=3673 GN=LOC111020835 PE=3 SV=1	59.535		A0A6J1DGG8	4	4
231	6.33	55.08	A0A6J1DSX2	LOC111024013	Non-specific lipid-transfer protein OS=Momordica charantia OX=3673 GN=LOC111024013 PE=3 SV=1	11.867			8	10
232	6.31	5.346	A0A6J1DGE6	LOC111020826	Plasma membrane ATPase OS=Momordica charantia OX=3673 GN=LOC111020826 PE=3 SV=1	105.05			4	4
233	6.29	14.76	A0A6J1DVR9	LOC111023550	rRNA N-glycosidase OS=Momordica charantia OX=3673 GN=LOC111023550 PE=3 SV=1	36.325			3	3
234	6.24	12.22	A0A6J1DX48	LOC111023941	monodehydroascorbate reductase 5, mitochondrial OS=Momordica charantia OX=3673 GN=LOC111023941 PE=4 SV=1	54.155			4	4
235	6.22	15.53	A0A6J1CI16	LOC111011507	aspartic proteinase Asp1-like isoform X2 OS=Momordica charantia OX=3673 GN=LOC111011507 PE=3 SV=1	47.584	A0A6J1CJC7		5	7
236	6.16	27.17	A0A6J1DIB7	LOC111021200	protein YLS3-like OS=Momordica charantia OX=3673 GN=LOC111021200 PE=4 SV=1	19.302			4	6
237	6.12	23.78	P24817	MAP30	Ribosome-inactivating protein beta-momorcharin OS=Momordica charantia OX=3673 GN=MAP30 PE=1 SV=2	32.031	A0A6J1DRC7		7	7
238	6.05	12.27	A0A6J1DSF5	LOC111023883	(1->3)-beta-glucan endohydrolase OS=Momordica charantia OX=3673 GN=LOC111023883 PE=3 SV=1	53.819			4	4
239	6	76.8	A0A6J1DDC9	LOC111019453	Proteasome subunit alpha type OS=Momordica charantia OX=3673 GN=LOC111019453 PE=3 SV=1	27.282			72	143
240	6	38.26	A0A6J1DQZ2	LOC111023005	7,8-dihydroneopterin aldolase OS=Momordica charantia OX=3673 GN=LOC111023005 PE=3 SV=1	16.715			3	6
241	6	25.16	A0A6J1CC11	LOC111009323	basic 7S globulin-like OS=Momordica charantia OX=3673 GN=LOC111009323 PE=4 SV=1	16.673			3	3
242	5.92	9.193	A0A6J1CEY9	LOC111011073	Alpha-L-fucosidase OS=Momordica charantia OX=3673 GN=LOC111011073 PE=3 SV=1	59.567			3	3
243	5.92	16.52	A0A6J1E0X1	LOC111025395	ribonuclease MC-like OS=Momordica charantia OX=3673 GN=LOC111025395 PE=3 SV=1	26.392			3	7
244	5.88	25.41	A0A6J1DF38	LOC111020459	Lactoylglutathione lyase OS=Momordica charantia OX=3673 GN=LOC111020459 PE=3 SV=1	20.648	A0A6J1DH99		4	6
245	5.86	11.43	A0A6J1DJW9	LOC111021573	uncharacterized protein LOC111021573 OS=Momordica charantia OX=3673 GN=LOC111021573 PE=3 SV=1	52.858			5	7
246	5.84	17.17	A0A6J1DHN9	LOC111021183	Peroxidase OS=Momordica charantia OX=3673 GN=LOC111021183 PE=3 SV=1	39.735			5	7
247	5.79	28.74	A0A6J1DKK3	LOC111020919	Cyanate hydratase OS=Momordica charantia OX=3673 GN=LOC111020919 PE=3 SV=1	18.94			4	9
248	5.77	54.08	A0A6J1D4R3	LOC111016938	non-specific lipid-transfer protein 2-like OS=Momordica charantia OX=3673 GN=LOC111016938 PE=4 SV=1	10.307			3	5
249	5.68	10.29	A0A6J1D149	LOC111016644	low-temperature-induced cysteine proteinase-like OS=Momordica charantia OX=3673 GN=LOC111016644 PE=3 SV=1	53.033			3	3
250	5.64	20.96	A0A6J1CYG2	LOC111015433	glycine-rich RNA-binding, abscisic acid-inducible protein-like OS=Momordica charantia OX=3673 GN=LOC111015433 PE=4 SV=1	16.443			6	9
251	5.62	14.44	A0A6J1BUB3	LOC111005431	Aconitate hydratase OS=Momordica charantia OX=3673 GN=LOC111005431 PE=3 SV=1	98.313			8	9
252	5.55	20	A0A6J1CCC0	LOC111009910	Imidazoleglycerol-phosphate dehydratase OS=Momordica charantia OX=3673 GN=LOC111009910 PE=3 SV=1	29.929			3	9
253	5.54	36.91	A0A6J1BW30	LOC111006258	heat shock cognate 70 kDa protein 2-like OS=Momordica charantia OX=3673 GN=LOC111006258 PE=3 SV=1	71.538			23	35
254	5.49	12.45	A0A6J1C9H9	LOC111008690	Glutamate decarboxylase OS=Momordica charantia OX=3673 GN=LOC111008690 PE=3 SV=1	55.986			6	6
255	5.38	14.29	A0A6J1CQI0	LOC111013245	UTP--glucose-1-phosphate uridylyltransferase OS=Momordica charantia OX=3673 GN=LOC111013245 PE=3 SV=1	52.127			4	4
256	5.31	21.07	A0A6J1CQS5	LOC111013455	enoyl-CoA delta isomerase 2, peroxisomal-like OS=Momordica charantia OX=3673 GN=LOC111013455 PE=4 SV=1	25.943			4	4
257	5.3	10.63	A0A6J1CVY2	LOC111015067	ERBB-3 BINDING PROTEIN 1 OS=Momordica charantia OX=3673 GN=LOC111015067 PE=3 SV=1	43.717			3	4
258	5.29	18.03	A0A6J1BUU4	LOC111005906	Pyridoxal phosphate homeostasis protein OS=Momordica charantia OX=3673 GN=LOC111005906 PE=3 SV=1	26.536			3	4
259	5.26	4.762	A0A6J1DIH5	LOC111020821	villin-4-like isoform X2 OS=Momordica charantia OX=3673 GN=LOC111020821 PE=4 SV=1	108.29	A0A6J1DK72		3	3
260	5.22	7.05	A0A6J1DJJ6	LOC111021116	protein disulfide isomerase-like 1-6 OS=Momordica charantia OX=3673 GN=LOC111021116 PE=4 SV=1	60.912			3	3
261	5.21	12.16	A0A6J1CU28	LOC111014783	naringenin,2-oxoglutarate 3-dioxygenase OS=Momordica charantia OX=3673 GN=LOC111014783 PE=3 SV=1	49.93			3	3
262	5.18	6.901	A0A6J1DZ98	LOC111025981	Amine oxidase OS=Momordica charantia OX=3673 GN=LOC111025981 PE=3 SV=1	80.155			4	4
263	5.18	59.49	A0A6J1CY53	LOC111015335	inhibitor of trypsin and hageman factor-like OS=Momordica charantia OX=3673 GN=LOC111015335 PE=3 SV=1	8.628			4	6
264	5.17	15.35	A0A6J1BXW1	LOC111005732	subtilisin-like protease SBT1.7 OS=Momordica charantia OX=3673 GN=LOC111005732 PE=3 SV=1	26.624			3	4
265	5.16	7.917	A0A6J1D4S4	LOC111016949	alpha-1,2-Mannosidase OS=Momordica charantia OX=3673 GN=LOC111016949 PE=3 SV=1	65.816			4	5
266	5.12	57.32	A0A6J1D4P3	LOC111016980	Proteasome subunit alpha type OS=Momordica charantia OX=3673 GN=LOC111016980 PE=3 SV=1	27.58			23	39
267	5.08	11.19	A0A6J1E2D4	LOC111025383	Peptidylprolyl isomerase OS=Momordica charantia OX=3673 GN=LOC111025383 PE=4 SV=1	48.716			3	4
268	5.07	22.73	A0A6J1DDY8	LOC111019888	Germin-like protein OS=Momordica charantia OX=3673 GN=LOC111019888 PE=3 SV=1	23.861			3	3
269	4.98	21.46	A0A6J1D4Q9	LOC111017295	probable carbohydrate esterase At4g34215 OS=Momordica charantia OX=3673 GN=LOC111017295 PE=4 SV=1	26.762			5	6
270	4.95	49.61	A0A6J1CMN4	LOC111012543	cysteine proteinase inhibitor 5-like OS=Momordica charantia OX=3673 GN=LOC111012543 PE=4 SV=1	13.655			5	8
271	4.93	14.21	A0A6J1D4L2	LOC111017541	aromatic aminotransferase ISS1 OS=Momordica charantia OX=3673 GN=LOC111017541 PE=3 SV=1	43.493			3	4
272	4.92	30.06	A0A6J1D4E3	LOC111017176	uclacyanin-3-like OS=Momordica charantia OX=3673 GN=LOC111017176 PE=4 SV=1	17.51			3	4
273	4.91	12.26	A0A6J1CEN1	LOC111010988	fasciclin-like arabinogalactan protein 7 OS=Momordica charantia OX=3673 GN=LOC111010988 PE=3 SV=1	27.45			3	3
274	4.9	8.304	A0A6J1D774	LOC111017983	elongation factor 2-like OS=Momordica charantia OX=3673 GN=LOC111017983 PE=3 SV=1	94.014		A0A6J1D8U4	4	5
275	4.84	14.24	A0A6J1DN38	LOC111022624	(S)-ureidoglycine aminohydrolase OS=Momordica charantia OX=3673 GN=LOC111022624 PE=4 SV=1	34.896			3	3
276	4.83	10.74	A0A6J1DPE3	LOC111022596	Patatin OS=Momordica charantia OX=3673 GN=LOC111022596 PE=3 SV=1	42.995		A0A6J1DN05;A0A6J1DVI5	3	3
277	4.83	12.72	A0A6J1CRV5	LOC111014187	Dihydroorotase OS=Momordica charantia OX=3673 GN=LOC111014187 PE=3 SV=1	38.317	A0A6J1CTX5		3	3
278	4.79	6.889	A0A6J1DN13	LOC111021915	ectonucleotide pyrophosphatase/phosphodiesterase family member 1-like OS=Momordica charantia OX=3673 GN=LOC111021915 PE=4 SV=1	52.476			3	3
279	4.78	11.9	A0A6J1DDW6	LOC111020161	berberine bridge enzyme-like 18 OS=Momordica charantia OX=3673 GN=LOC111020161 PE=3 SV=1	60.908			5	5
280	4.77	8.203	A0A6J1C363	LOC111008028	putative amidase C869.01 OS=Momordica charantia OX=3673 GN=LOC111008028 PE=4 SV=1	54.76			4	4
281	4.76	37.39	A0A6J1CSE6	LOC111013871	macrophage migration inhibitory factor homolog OS=Momordica charantia OX=3673 GN=LOC111013871 PE=3 SV=1	12.145			4	4
282	4.72	7.338	A0A6J1D4X5	LOC111017326	Receptor-like serine/threonine-protein kinase OS=Momordica charantia OX=3673 GN=LOC111017326 PE=3 SV=1	89.357			3	3
283	4.7	8.584	A0A6J1DWS7	LOC111024215	leucine-rich repeat extensin-like protein 4 OS=Momordica charantia OX=3673 GN=LOC111024215 PE=4 SV=1	52.046			4	4
284	4.69	13.51	A0A6J1DZC8	LOC111025675	cathepsin B-like protease 2 OS=Momordica charantia OX=3673 GN=LOC111025675 PE=3 SV=1	39.113			3	4
285	4.63	17.66	A0A6J1DCE4	LOC111018791	chaperonin CPN60-2, mitochondrial-like OS=Momordica charantia OX=3673 GN=LOC111018791 PE=3 SV=1	60.983			10	11
286	4.63	12.27	A0A6J1CC43	LOC111010206	nitrilase-like protein 2 OS=Momordica charantia OX=3673 GN=LOC111010206 PE=4 SV=1	35.812			3	3
287	4.55	32.09	A0A6J1D069	LOC111016073	cytochrome b5-like OS=Momordica charantia OX=3673 GN=LOC111016073 PE=3 SV=1	15.049			3	3
288	4.52	22.3	A0A6J1DZ32	LOC111025588	Ribosome-recycling factor, chloroplastic OS=Momordica charantia OX=3673 GN=LOC111025588 PE=3 SV=1	31.278			4	4
289	4.46	3.266	A0A6J1CN48	LOC111013014	topless-related protein 4-like OS=Momordica charantia OX=3673 GN=LOC111013014 PE=4 SV=1	124.503		A0A6J1DKI7	3	3
290	4.45	16.23	A0A6J1DYQ4	LOC111025827	F-box/kelch-repeat protein At3g23880-like OS=Momordica charantia OX=3673 GN=LOC111025827 PE=4 SV=1	43.467			3	3
291	4.44	13.74	A0A6J1CVL9	LOC111014695	probable aldo-keto reductase 2 OS=Momordica charantia OX=3673 GN=LOC111014695 PE=4 SV=1	37.454			3	3
292	4.39	12.38	A0A6J1CH40	LOC111010798	Allantoinase OS=Momordica charantia OX=3673 GN=LOC111010798 PE=3 SV=1	54.76			3	3
293	4.37	16.57	A0A6J1DWW7	LOC111024242	Lactoylglutathione lyase OS=Momordica charantia OX=3673 GN=LOC111024242 PE=3 SV=1	40.122			5	5
294	4.35	14.12	A0A6J1C1K1	LOC111007542	fasciclin-like arabinogalactan protein 7 OS=Momordica charantia OX=3673 GN=LOC111007542 PE=3 SV=1	26.916			3	6
295	4.27	43.09	A0A6J1CST8	LOC111013893	thioredoxin H-type 1-like OS=Momordica charantia OX=3673 GN=LOC111013893 PE=4 SV=1	13.174			4	4
296	4.26	8.534	A0A6J1BWW7	LOC111006254	uncharacterized protein LOC111006254 isoform X2 OS=Momordica charantia OX=3673 GN=LOC111006254 PE=3 SV=1	57.514	A0A6J1C034		4	5
297	4.25	4.236	A0A6J1BUB4	LOC111005767	probable beta-D-xylosidase 6 OS=Momordica charantia OX=3673 GN=LOC111005767 PE=3 SV=1	85.488			2	2
298	4.2	10.22	A0A6J1DQZ9	LOC111023011	GDSL esterase/lipase At5g55050-like OS=Momordica charantia OX=3673 GN=LOC111023011 PE=3 SV=1	40.489			2	2
299	4.19	6.911	A0A6J1DG93	LOC111020775	(1->3)-beta-glucan endohydrolase OS=Momordica charantia OX=3673 GN=LOC111020775 PE=3 SV=1	52.61			4	4
300	4.18	3.212	A0A6J1E2M0	LOC111025911	Phosphoenolpyruvate carboxylase OS=Momordica charantia OX=3673 GN=LOC111025911 PE=3 SV=1	110.046			3	3
301	4.17	5.147	A0A6J1C9P4	LOC111008736	calnexin homolog OS=Momordica charantia OX=3673 GN=LOC111008736 PE=3 SV=1	61.223			2	2
302	4.17	11.5	A0A6J1CSJ8	LOC111014190	Peptidyl-prolyl cis-trans isomerase OS=Momordica charantia OX=3673 GN=LOC111014190 PE=3 SV=1	25.402			2	2
303	4.13	11.72	A0A6J1C860	LOC111009255	endo-1,31,4-beta-D-glucanase-like OS=Momordica charantia OX=3673 GN=LOC111009255 PE=4 SV=1	25.816			2	2
304	4.11	8.779	A0A6J1D924	LOC111018378	gibberellin-regulated protein 14 OS=Momordica charantia OX=3673 GN=LOC111018378 PE=3 SV=1	27.561			2	2
305	4.09	13.66	A0A6J1CM03	LOC111012355	uncharacterized protein LOC111012355 OS=Momordica charantia OX=3673 GN=LOC111012355 PE=4 SV=1	23.988			3	4
306	4.07	18.81	A0A6J1DSP7	LOC111023560	isoaspartyl peptidase/L-asparaginase 1 OS=Momordica charantia OX=3673 GN=LOC111023560 PE=4 SV=1	33.607			4	4
307	4.06	11.87	A0A6J1CM55	LOC111012885	glutathione S-transferase U19-like isoform X1 OS=Momordica charantia OX=3673 GN=LOC111012885 PE=4 SV=1	25.249	A0A6J1CNH8		2	2
308	4.05	15.99	A0A0H4TG97	LOC111006468	Metalloendoproteinase 1-like OS=Momordica charantia OX=3673 GN=LOC111006468 PE=2 SV=1	35.91			3	5
309	4.03	12.28	A0A6J1D006	LOC111016114	Hydroxyisourate hydrolase OS=Momordica charantia OX=3673 GN=LOC111016114 PE=4 SV=1	36.859	A0A6J1D0B4		2	2
310	4.02	14.04	A0A6J1CM67	LOC111012890	uncharacterized protein LOC111012890 OS=Momordica charantia OX=3673 GN=LOC111012890 PE=4 SV=1	19.362			2	3
311	4.01	38	A0A6J1BPT6	LOC111004708	probable steroid-binding protein 3 OS=Momordica charantia OX=3673 GN=LOC111004708 PE=4 SV=1	10.852			2	3
312	4	49.8	A0A6J1CV86	LOC111014881	Proteasome subunit alpha type OS=Momordica charantia OX=3673 GN=LOC111014881 PE=3 SV=1	27.232			23	47
313	4	16.99	A0A6J1BPC6	LOC111004576	14-3-3-like protein OS=Momordica charantia OX=3673 GN=LOC111004576 PE=3 SV=1	29.335		A0A6J1BS96	3	3
314	4	6.62	A0A6J1DEV0	LOC111020398	hsp70-Hsp90 organizing protein 3-like OS=Momordica charantia OX=3673 GN=LOC111020398 PE=4 SV=1	64.781			2	2
315	4	7.078	A0A6J1CFD8	LOC111010262	Malate dehydrogenase [NADP], chloroplastic OS=Momordica charantia OX=3673 GN=LOC111010262 PE=3 SV=1	48.015			2	2
316	4	16.36	A0A6J1DLP9	LOC111022312	uncharacterized protein At5g01610-like OS=Momordica charantia OX=3673 GN=LOC111022312 PE=4 SV=1	18.079			2	7
317	4	15.35	A0A6J1DSU5	LOC111024078	xylogen-like protein 11 OS=Momordica charantia OX=3673 GN=LOC111024078 PE=4 SV=1	23.604			2	2
318	4	32.69	A0A6J1DQ92	LOC111022099	thiamine thiazole synthase 2, chloroplastic OS=Momordica charantia OX=3673 GN=LOC111022099 PE=4 SV=1	10.896			3	3
319	4	17.42	A0A6J1CKY1	LOC111012382	uncharacterized protein LOC111012382 isoform X2 OS=Momordica charantia OX=3673 GN=LOC111012382 PE=4 SV=1	16.495	A0A6J1CMQ6		3	4
320	4	10.33	A0A6J1C565	LOC111008019	lysM domain-containing GPI-anchored protein 2 OS=Momordica charantia OX=3673 GN=LOC111008019 PE=4 SV=1	39.562			3	4
321	3.98	3.409	A0A6J1DM05	LOC111021805	stromal 70 kDa heat shock-related protein, chloroplastic OS=Momordica charantia OX=3673 GN=LOC111021805 PE=3 SV=1	75.225			2	2
322	3.93	10.97	A0A6J1BVN9	LOC111006126	Peroxidase OS=Momordica charantia OX=3673 GN=LOC111006126 PE=3 SV=1	33.67		A0A6J1BXS9	2	3
323	3.91	6.369	A0A6J1DPQ8	LOC111022400	uncharacterized protein LOC111022400 OS=Momordica charantia OX=3673 GN=LOC111022400 PE=4 SV=1	35.017		A0A6J1DR70	2	2
324	3.89	26.51	A0A6J1CPD0	LOC111013332	4-hydroxy-4-methyl-2-oxoglutarate aldolase OS=Momordica charantia OX=3673 GN=LOC111013332 PE=3 SV=1	17.533			3	3
325	3.87	12.63	A0A6J1DUC7	LOC111023554	rRNA N-glycosidase OS=Momordica charantia OX=3673 GN=LOC111023554 PE=3 SV=1	31.335			3	3
326	3.87	2.878	A0A6J1DH59	LOC111020021	villin-2-like OS=Momordica charantia OX=3673 GN=LOC111020021 PE=4 SV=1	103.208			2	2
327	3.84	23	A0A6J1C377	LOC111008037	phosphoglycerate mutase-like protein 1 isoform X1 OS=Momordica charantia OX=3673 GN=LOC111008037 PE=4 SV=1	32.672	A0A6J1C415		7	10
328	3.84	17.31	A0A6J1D735	LOC111017953	uncharacterized protein OsI_027940 OS=Momordica charantia OX=3673 GN=LOC111017953 PE=4 SV=1	22.779			2	3
329	3.81	13.57	A0A6J1C1U5	LOC111007614	cysteine-rich repeat secretory protein 38-like isoform X1 OS=Momordica charantia OX=3673 GN=LOC111007614 PE=4 SV=1	28.509			4	4
330	3.79	6.591	A0A6J1DFZ9	LOC111020165	berberine bridge enzyme-like 21 OS=Momordica charantia OX=3673 GN=LOC111020165 PE=3 SV=1	59.765			4	5
331	3.77	13.43	A0A6J1C5P0	LOC111008496	beta-ureidopropionase OS=Momordica charantia OX=3673 GN=LOC111008496 PE=4 SV=1	46.619			5	5
332	3.71	8.505	A0A6J1BVT9	LOC111005813	4-hydroxyphenylpyruvate dioxygenase OS=Momordica charantia OX=3673 GN=LOC111005813 PE=3 SV=1	42.546			2	2
333	3.7	27.83	A0A6J1D8P9	LOC111018649	60S acidic ribosomal protein P2-1-like OS=Momordica charantia OX=3673 GN=LOC111018649 PE=3 SV=1	11.445			2	3
334	3.68	26.18	A0A6J1DXT3	LOC111024071	protein YLS3-like OS=Momordica charantia OX=3673 GN=LOC111024071 PE=3 SV=1	20.131			3	4
335	3.61	7	A0A6J1CCF5	LOC111009441	1,2-dihydroxy-3-keto-5-methylthiopentene dioxygenase OS=Momordica charantia OX=3673 GN=LOC111009441 PE=3 SV=1	23.749			2	3
336	3.59	2.762	A0A6J1BT30	LOC111005517	protein BRASSINOSTEROID INSENSITIVE 1 OS=Momordica charantia OX=3673 GN=LOC111005517 PE=3 SV=1	129.965			2	2
337	3.58	13.59	A0A6J1C0U9	LOC111007243	Malate dehydrogenase OS=Momordica charantia OX=3673 GN=LOC111007243 PE=3 SV=1	43.585			4	8
338	3.54	7.082	A0A6J1CC96	LOC111009406	UPF0613 protein PB24D3.06c OS=Momordica charantia OX=3673 GN=LOC111009406 PE=4 SV=1	38.358			3	3
339	3.47	2.626	A0A6J1C407	LOC111008282	myosin-9 OS=Momordica charantia OX=3673 GN=LOC111008282 PE=4 SV=1	166.403			3	3
340	3.43	19.33	A0A6J1CBA0	LOC111009659	uncharacterized protein LOC111009659 OS=Momordica charantia OX=3673 GN=LOC111009659 PE=4 SV=1	16.718			3	3
341	3.38	14.01	A0A6J1CUM5	LOC111014932	uncharacterized protein At2g39795, mitochondrial OS=Momordica charantia OX=3673 GN=LOC111014932 PE=4 SV=1	28.869			2	2
342	3.37	6.931	A0A6J1DVK9	LOC111024532	L-ascorbate oxidase homolog OS=Momordica charantia OX=3673 GN=LOC111024532 PE=4 SV=1	44.858		A0A6J1C5Y9	2	2
343	3.36	5.4	A0A6J1C484	LOC111008344	Methylmalonate-semialdehyde dehydrogenase (CoA acylating) OS=Momordica charantia OX=3673 GN=LOC111008344 PE=3 SV=1	57.64			2	2
344	3.32	7.038	A0A6J1C7C8	LOC111008914	Succinate--CoA ligase [ADP-forming] subunit alpha, mitochondrial OS=Momordica charantia OX=3673 GN=LOC111008914 PE=3 SV=1	35.34			2	2
345	3.31	16.03	A0A6J1BRE2	LOC111005022	Ubiquitin OS=Momordica charantia OX=3673 GN=LOC111005022 PE=3 SV=1	17.744	A0A6J1BV75;A0A6J1C9C1;A0A6J1CFV9;A0A6J1CGU8;A0A6J1CM68;A0A6J1D6N8;A0A6J1DDD4;A0A6J1DNS0		2	6
346	3.3	8.033	A0A6J1CE40	LOC111010825	protein trichome birefringence-like 37 isoform X1 OS=Momordica charantia OX=3673 GN=LOC111010825 PE=3 SV=1	40.951			2	2
347	3.24	5.986	A0A6J1C6I2	LOC111008851	uncharacterized protein LOC111008851 OS=Momordica charantia OX=3673 GN=LOC111008851 PE=4 SV=1	81.981			3	3
348	3.23	5.02	A0A6J1DZQ6	LOC111024586	Carboxypeptidase OS=Momordica charantia OX=3673 GN=LOC111024586 PE=3 SV=1	55.156		A0A6J1DW00	2	2
349	3.19	15.64	A0A6J1CD67	LOC111010119	Cysteine proteinase inhibitor OS=Momordica charantia OX=3673 GN=LOC111010119 PE=3 SV=1	27.151			2	2
350	3.17	5.721	A0A6J1D8Q9	LOC111018073	Protein disulfide-isomerase OS=Momordica charantia OX=3673 GN=LOC111018073 PE=3 SV=1	47.665			2	2
351	3.12	11.46	A0A6J1CSW3	LOC111014451	bark storage protein A OS=Momordica charantia OX=3673 GN=LOC111014451 PE=4 SV=1	38.276			4	4
352	3.08	5.838	A0A6J1CE69	LOC111010730	cysteine-rich receptor-like protein kinase 10 OS=Momordica charantia OX=3673 GN=LOC111010730 PE=4 SV=1	74.456			2	2
353	3.08	27.87	A0A6J1DXY6	LOC111025597	mavicyanin-like OS=Momordica charantia OX=3673 GN=LOC111025597 PE=4 SV=1	19.665			3	3
354	3.06	6.327	A0A6J1CEJ2	LOC111010774	Histidinol dehydrogenase OS=Momordica charantia OX=3673 GN=LOC111010774 PE=3 SV=1	53.085	A0A6J1CFL3		2	3
355	3.06	7.456	A0A6J1D7G2	LOC111018332	Carboxypeptidase OS=Momordica charantia OX=3673 GN=LOC111018332 PE=3 SV=1	50.581			2	2
356	3.05	16.6	A0A6J1CJR5	LOC111012178	Chorismate mutase OS=Momordica charantia OX=3673 GN=LOC111012178 PE=4 SV=1	29.481	A0A6J1CK71		3	3
357	2.92	4.173	A0A6J1D9S2	LOC111018532	Purple acid phosphatase OS=Momordica charantia OX=3673 GN=LOC111018532 PE=3 SV=1	73.085			2	2
358	2.92	19.9	A0A6J1BXR2	LOC111006430	50S ribosomal protein L12, chloroplastic-like OS=Momordica charantia OX=3673 GN=LOC111006430 PE=3 SV=1	19.935			3	3
359	2.91	6.092	A0A6J1CS46	LOC111013828	alanine--glyoxylate aminotransferase 2 homolog 3, mitochondrial-like OS=Momordica charantia OX=3673 GN=LOC111013828 PE=3 SV=1	51.831			2	2
360	2.89	9.019	A0A6J1C4U1	LOC111007399	agmatine deiminase OS=Momordica charantia OX=3673 GN=LOC111007399 PE=3 SV=1	41.723			2	2
361	2.86	10.63	A0A6J1D2T7	LOC111017057	triosephosphate isomerase, cytosolic-like OS=Momordica charantia OX=3673 GN=LOC111017057 PE=3 SV=1	27.411			2	2
362	2.84	2.495	A0A6J1BYC4	LOC111006853	ATP-dependent Clp protease ATP-binding subunit ClpA homolog CD4B, chloroplastic OS=Momordica charantia OX=3673 GN=LOC111006853 PE=3 SV=1	102.27		A0A6J1DSX9	2	2
363	2.82	8.669	A0A6J1CN75	LOC111013132	NADP-dependent glyceraldehyde-3-phosphate dehydrogenase OS=Momordica charantia OX=3673 GN=LOC111013132 PE=3 SV=1	53.217			2	2
364	2.74	5.058	A0A6J1CED5	LOC111010734	aspartic proteinase OS=Momordica charantia OX=3673 GN=LOC111010734 PE=3 SV=1	56.212			2	2
365	2.74	8.245	A0A6J1D9E5	LOC111018244	phosphoglycolate phosphatase 1B, chloroplastic-like OS=Momordica charantia OX=3673 GN=LOC111018244 PE=4 SV=1	41.009			3	3
366	2.73	17.76	A0A6J1CME7	LOC111012317	Glyoxalase I OS=Momordica charantia OX=3673 GN=LOC111012317 PE=3 SV=1	33.812		A0A6J1CK00;A0A6J1CL85	5	7
367	2.73	16.67	A0A6J1BQW4	LOC111004908	14-3-3 protein 10 isoform X1 OS=Momordica charantia OX=3673 GN=LOC111004908 PE=3 SV=1	28.382		A0A6J1BQP0	3	3
368	2.72	7.621	A0A6J1C2J0	LOC111006852	uncharacterized protein LOC111006852 OS=Momordica charantia OX=3673 GN=LOC111006852 PE=4 SV=1	48.347			2	2
369	2.71	4.314	A0A6J1DTS4	LOC111024335	Beta-adaptin-like protein OS=Momordica charantia OX=3673 GN=LOC111024335 PE=3 SV=1	100.312			3	3
370	2.71	26.8	A0A6J1DJN1	LOC111021728	10 kDa chaperonin, mitochondrial-like OS=Momordica charantia OX=3673 GN=LOC111021728 PE=3 SV=1	10.604			2	2
371	2.64	5.128	A0A6J1C858	LOC111009118	Dihydrolipoyl dehydrogenase OS=Momordica charantia OX=3673 GN=LOC111009118 PE=3 SV=1	53.6			2	2
372	2.53	7.353	A0A6J1BTB4	LOC111005147	PITH domain-containing protein 1 OS=Momordica charantia OX=3673 GN=LOC111005147 PE=4 SV=1	22.642			1	1
373	2.52	8.197	A0A6J1CTJ1	LOC111014075	cysteine protease RD19A-like OS=Momordica charantia OX=3673 GN=LOC111014075 PE=3 SV=1	39.93			2	2
374	2.51	5.714	A0A6J1DY90	LOC111025313	probable inactive purple acid phosphatase 29 OS=Momordica charantia OX=3673 GN=LOC111025313 PE=4 SV=1	41.831			3	3
375	2.37	8.124	A0A6J1D5L7	LOC111017519	vicianin hydrolase-like OS=Momordica charantia OX=3673 GN=LOC111017519 PE=3 SV=1	58.081			3	3
376	2.37	3.44	A0A6J1CE82	LOC111010429	DNA damage-inducible protein 1 isoform X1 OS=Momordica charantia OX=3673 GN=LOC111010429 PE=3 SV=1	44.652	A0A6J1CFV6		1	1
377	2.36	9.333	A0A6J1E266	LOC111025771	ribonuclease MC-like OS=Momordica charantia OX=3673 GN=LOC111025771 PE=3 SV=1	25.641			1	4
378	2.34	3.044	A0A6J1BU04	LOC111005679	probable methyltransferase PMT26 OS=Momordica charantia OX=3673 GN=LOC111005679 PE=3 SV=1	96.557			2	2
379	2.31	10.84	A0A6J1CTQ9	LOC111014482	Malate dehydrogenase OS=Momordica charantia OX=3673 GN=LOC111014482 PE=3 SV=1	35.863	A0A6J1CV32		5	8
380	2.31	7.237	A0A6J1C8C1	LOC111009301	MLP-like protein 31 OS=Momordica charantia OX=3673 GN=LOC111009301 PE=3 SV=1	17.301		A0A6J1C8W3;A0A6J1C8T7;A0A6J1C9G5	1	1
381	2.29	75.12	A0A6J1C9Q2	LOC111009495	Proteasome subunit beta OS=Momordica charantia OX=3673 GN=LOC111009495 PE=3 SV=1	22.538			28	65
382	2.29	9.539	A0A6J1CJI8	LOC111011738	Superoxide dismutase OS=Momordica charantia OX=3673 GN=LOC111011738 PE=3 SV=1	34.542			2	3
383	2.27	3.9	A0A6J1BYH8	LOC111006619	glucuronokinase 1 OS=Momordica charantia OX=3673 GN=LOC111006619 PE=4 SV=1	39.65			1	1
384	2.26	3.395	A0A6J1BY66	LOC111006811	uncharacterized protein LOC111006811 isoform X2 OS=Momordica charantia OX=3673 GN=LOC111006811 PE=4 SV=1	36.263	A0A6J1BYM8		1	1
385	2.25	5.83	A0A6J1CJU9	LOC111011836	Eukaryotic translation initiation factor 3 subunit J OS=Momordica charantia OX=3673 GN=LOC111011836 PE=3 SV=1	25.436			1	1
386	2.24	4.267	A0A6J1CXX8	LOC111015466	cysteine protease RD19A-like OS=Momordica charantia OX=3673 GN=LOC111015466 PE=3 SV=1	40.785			1	2
387	2.22	4.114	A0A6J1CBK0	LOC111010079	annexin A6-like OS=Momordica charantia OX=3673 GN=LOC111010079 PE=4 SV=1	72.456			2	2
388	2.22	4.101	A0A6J1CUC4	LOC111014365	histone deacetylase HDT1 OS=Momordica charantia OX=3673 GN=LOC111014365 PE=3 SV=1	34.308			1	1
389	2.19	2.539	A0A6J1D5J1	LOC111017114	E1 ubiquitin-activating enzyme OS=Momordica charantia OX=3673 GN=LOC111017114 PE=3 SV=1	122.66			2	2
390	2.15	3.602	A0A6J1CGX6	LOC111011118	ruBisCO large subunit-binding protein subunit alpha OS=Momordica charantia OX=3673 GN=LOC111011118 PE=3 SV=1	61.333			2	2
391	2.14	4.167	A0A6J1DKC3	LOC111021887	acid phosphatase 1-like OS=Momordica charantia OX=3673 GN=LOC111021887 PE=4 SV=1	30.412			1	1
392	2.14	4.751	A0A6J1E2F9	LOC111025872	acetylornithine deacetylase-like OS=Momordica charantia OX=3673 GN=LOC111025872 PE=4 SV=1	49.282			2	2
393	2.14	8.631	A0A6J1BQI8	LOC111004538	probable carboxylesterase 15 OS=Momordica charantia OX=3673 GN=LOC111004538 PE=4 SV=1	37.086			1	1
394	2.11	4.711	A0A6J1DG26	LOC111020504	Carboxypeptidase OS=Momordica charantia OX=3673 GN=LOC111020504 PE=3 SV=1	52.097			3	4
395	2.09	2.708	A0A6J1CI43	LOC111011142	vicilin-like seed storage protein At2g28490 OS=Momordica charantia OX=3673 GN=LOC111011142 PE=4 SV=1	58.105			1	1
396	2.09	1.429	A0A6J1D634	LOC111017659	vacuolar-sorting receptor 3-like OS=Momordica charantia OX=3673 GN=LOC111017659 PE=3 SV=1	70.275			1	1
397	2.08	8.626	A0A6J1DYX2	LOC111025894	palmitoyl-protein thioesterase 1-like OS=Momordica charantia OX=3673 GN=LOC111025894 PE=4 SV=1	35.416			3	4
398	2.07	20	A0A6J1DPK2	LOC111022647	uncharacterized protein LOC111022647 OS=Momordica charantia OX=3673 GN=LOC111022647 PE=4 SV=1	12.551			2	3
399	2.07	7.011	A0A6J1BZZ8	LOC111007128	tetraspanin-8-like OS=Momordica charantia OX=3673 GN=LOC111007128 PE=3 SV=1	30.755			2	2
400	2.06	4.202	A0A6J1CJZ5	LOC111011704	protein SGT1 homolog OS=Momordica charantia OX=3673 GN=LOC111011704 PE=3 SV=1	40.232			1	1
401	2.05	2.495	A0A6J1DNQ1	LOC111022903	(1->3)-beta-glucan endohydrolase OS=Momordica charantia OX=3673 GN=LOC111022903 PE=3 SV=1	52.291			1	1
402	2.05	25.87	A0A6J1DC50	LOC111019357	cucumber peeling cupredoxin-like OS=Momordica charantia OX=3673 GN=LOC111019357 PE=4 SV=1	19.99			2	2
403	2.03	1.827	A0A6J1DG96	LOC111020569	malonate--CoA ligase isoform X1 OS=Momordica charantia OX=3673 GN=LOC111020569 PE=3 SV=1	66.294	A0A6J1DHQ0		1	1
404	2.03	9.249	A0A6J1DI20	LOC111021277	uncharacterized protein LOC111021277 OS=Momordica charantia OX=3673 GN=LOC111021277 PE=4 SV=1	19.426			1	1
405	2.03	5.654	A0A6J1C784	LOC111009039	Pentose-5-phosphate 3-epimerase OS=Momordica charantia OX=3673 GN=LOC111009039 PE=3 SV=1	30.273			1	1
406	2.02	1.768	A0A6J1D259	LOC111016614	Polynucleotide phosphorylase 1 OS=Momordica charantia OX=3673 GN=LOC111016614 PE=4 SV=1	86.029	A0A6J1D386		1	1
407	2.02	5.263	A0A6J1DLZ0	LOC111022407	Fumarate hydratase OS=Momordica charantia OX=3673 GN=LOC111022407 PE=3 SV=1	53.41			3	6
408	2.02	4.866	A0A6J1CHD3	LOC111011191	uncharacterized protein LOC111011191 isoform X2 OS=Momordica charantia OX=3673 GN=LOC111011191 PE=4 SV=1	45.424	A0A6J1CIA2		1	1
409	2.02	20.61	A0A6J1E1N2	LOC111025139	EG45-like domain containing protein OS=Momordica charantia OX=3673 GN=LOC111025139 PE=4 SV=1	13.787			2	2
410	2.02	6.667	A0A6J1CXS9	LOC111015556	21 kDa protein-like OS=Momordica charantia OX=3673 GN=LOC111015556 PE=4 SV=1	22.803			1	1
411	2.02	10.2	A0A6J1CAG9	LOC111009698	Acyl carrier protein OS=Momordica charantia OX=3673 GN=LOC111009698 PE=3 SV=1	15.698	A0A6J1CDD3		2	3
412	2.02	8.399	A0A6J1DHU3	LOC111020626	cinnamoyl-CoA reductase 1-like OS=Momordica charantia OX=3673 GN=LOC111020626 PE=3 SV=1	42.083			2	2
413	2.01	14.38	A0A6J1DGI3	LOC111020654	fasciclin-like arabinogalactan protein 17 OS=Momordica charantia OX=3673 GN=LOC111020654 PE=3 SV=1	50.84			6	9
414	2.01	2.672	A0A6J1DB28	LOC111018840	probable Xaa-Pro aminopeptidase P OS=Momordica charantia OX=3673 GN=LOC111018840 PE=3 SV=1	78.714			1	1
415	2.01	4.239	A0A6J1DLH8	LOC111021648	Alanine--glyoxylate aminotransferase OS=Momordica charantia OX=3673 GN=LOC111021648 PE=3 SV=1	44.062			1	2
416	2	15.08	A0A6J1CMU4	LOC111013057	Cysteine synthase OS=Momordica charantia OX=3673 GN=LOC111013057 PE=3 SV=1	34.212			3	3
417	2	4.299	A0A6J1DRG0	LOC111022483	uncharacterized protein LOC111022483 OS=Momordica charantia OX=3673 GN=LOC111022483 PE=3 SV=1	68.898			2	2
418	2	5.512	A0A6J1D597	LOC111017058	triosephosphate isomerase, cytosolic OS=Momordica charantia OX=3673 GN=LOC111017058 PE=3 SV=1	27.489			2	2
419	2	1.255	A0A6J1DAX0	LOC111018784	LOW QUALITY PROTEIN: branched-chain-amino-acid aminotransferase-like protein 1 OS=Momordica charantia OX=3673 GN=LOC111018784 PE=3 SV=1	107.291			1	1
420	2	4.626	A0A6J1CK62	LOC111011899	L-ascorbate peroxidase OS=Momordica charantia OX=3673 GN=LOC111011899 PE=3 SV=1	49.233	A0A6J1CKW0		1	1
421	2	1.587	A0A6J1DK75	LOC111021673	nodal modulator 3 OS=Momordica charantia OX=3673 GN=LOC111021673 PE=4 SV=1	130.54			1	1
422	2	5.279	A0A6J1CTZ8	LOC111014318	Adenosine kinase OS=Momordica charantia OX=3673 GN=LOC111014318 PE=3 SV=1	37.702			1	1
423	2	2.866	A0A6J1CQV4	LOC111013741	NADPH-dependent aldo-keto reductase, chloroplastic-like OS=Momordica charantia OX=3673 GN=LOC111013741 PE=3 SV=1	34.818			1	1
424	2	6.091	A0A6J1C933	LOC111009511	Prefoldin subunit 3 OS=Momordica charantia OX=3673 GN=LOC111009511 PE=3 SV=1	21.881			1	1
425	2	4.673	A0A6J1CWL5	LOC111015470	ubiquitin fusion degradation protein 1 homolog OS=Momordica charantia OX=3673 GN=LOC111015470 PE=3 SV=1	36.054			1	1
426	2	3.101	A0A6J1CHJ4	LOC111011702	probable isoaspartyl peptidase/L-asparaginase 3 isoform X2 OS=Momordica charantia OX=3673 GN=LOC111011702 PE=4 SV=1	27.993	A0A6J1CI32		1	1
427	2	3.274	A0A6J1BY85	LOC111006370	Glyceraldehyde-3-phosphate dehydrogenase OS=Momordica charantia OX=3673 GN=LOC111006370 PE=3 SV=1	36.428	A0A6J1C8I2;A0A6J1CAL0		1	2
428	2	6.163	A0A6J1BZT2	LOC111007082	betaine aldehyde dehydrogenase 1, chloroplastic OS=Momordica charantia OX=3673 GN=LOC111007082 PE=3 SV=1	54.488			1	1
429	2	7.882	A0A6J1DUN7	LOC111023633	NAD(P)H dehydrogenase (quinone) OS=Momordica charantia OX=3673 GN=LOC111023633 PE=3 SV=1	21.812			1	1
430	2	7.527	A0A6J1DH35	LOC111021013	uncharacterized protein LOC111021013 OS=Momordica charantia OX=3673 GN=LOC111021013 PE=4 SV=1	20.19			1	2
431	2	7.373	A0A6J1CPI9	LOC111012995	cucumber peeling cupredoxin-like OS=Momordica charantia OX=3673 GN=LOC111012995 PE=4 SV=1	21.87			1	3
432	2	7.692	A0A6J1CJM8	LOC111011916	protein seele isoform X1 OS=Momordica charantia OX=3673 GN=LOC111011916 PE=4 SV=1	20.498	A0A6J1CJN9		1	1
433	2	8.466	A0A6J1C323	LOC111006989	LOW QUALITY PROTEIN: chitotriosidase-1-like OS=Momordica charantia OX=3673 GN=LOC111006989 PE=3 SV=1	41.198			1	1
434	2	5.785	A0A6J1BXB7	LOC111005565	endochitinase-like OS=Momordica charantia OX=3673 GN=LOC111005565 PE=4 SV=1	27.719			1	1
435	2	16.88	A0A6J1DWX4	LOC111025288	defensin-like protein 1 OS=Momordica charantia OX=3673 GN=LOC111025288 PE=4 SV=1	8.491			2	4
436	2	5.625	A0A6J1DWE3	LOC111023743	60S acidic ribosomal protein P0 OS=Momordica charantia OX=3673 GN=LOC111023743 PE=3 SV=1	34.179			1	2
437	2	16.33	A0A6J1DPC5	LOC111022273	U6 snRNA-associated Sm-like protein LSm8 OS=Momordica charantia OX=3673 GN=LOC111022273 PE=3 SV=1	10.693			1	1
438	2	8.92	A0A6J1DM51	LOC111022263	(1->3)-beta-glucan endohydrolase OS=Momordica charantia OX=3673 GN=LOC111022263 PE=3 SV=1	22.92			1	1
439	2	19.13	A0A6J1DJB9	LOC111020580	60S acidic ribosomal protein P2B-like OS=Momordica charantia OX=3673 GN=LOC111020580 PE=3 SV=1	11.527			1	1
440	2	2.6	A0A6J1DIB4	LOC111021348	(1->3)-beta-glucan endohydrolase OS=Momordica charantia OX=3673 GN=LOC111021348 PE=3 SV=1	53.578			1	1
441	2	14.43	A0A6J1DBD6	LOC111018750	copper transport protein ATX1 OS=Momordica charantia OX=3673 GN=LOC111018750 PE=4 SV=1	9.885			1	1
442	2	19.18	A0A6J1CXT2	LOC111015561	defensin Ec-AMP-D2-like OS=Momordica charantia OX=3673 GN=LOC111015561 PE=4 SV=1	8.008			1	7
443	2	5.515	A0A6J1CR39	LOC111013456	Pectinesterase OS=Momordica charantia OX=3673 GN=LOC111013456 PE=4 SV=1	30.061			1	1
444	2	4.38	A0A6J1CFV8	LOC111010839	endochitinase EP3-like OS=Momordica charantia OX=3673 GN=LOC111010839 PE=4 SV=1	29.169			1	1
445	2	17.17	A0A6J1CC99	LOC111009409	putative lipid-transfer protein DIR1 OS=Momordica charantia OX=3673 GN=LOC111009409 PE=4 SV=1	10.431			1	1
446	2	7.438	A0A6J1BYZ6	LOC111006749	psbP-like protein 1, chloroplastic OS=Momordica charantia OX=3673 GN=LOC111006749 PE=4 SV=1	26.833			1	1
447	1.94	6.624	A0A6J1D9W8	LOC111018555	uncharacterized protein LOC111018555 OS=Momordica charantia OX=3673 GN=LOC111018555 PE=3 SV=1	53.152			2	3
448	1.92	2.578	A0A6J1CCG3	LOC111010225	uncharacterized protein LOC111010225 OS=Momordica charantia OX=3673 GN=LOC111010225 PE=4 SV=1	59.64			1	1
449	1.9	3.468	A0A6J1CME1	LOC111012457	epoxide hydrolase A-like isoform X1 OS=Momordica charantia OX=3673 GN=LOC111012457 PE=4 SV=1	39.397	A0A6J1CMZ3		1	1
450	1.89	10	A0A6J1CEX4	LOC111010879	prefoldin subunit 6-like OS=Momordica charantia OX=3673 GN=LOC111010879 PE=3 SV=1	14.75			1	1
451	1.85	1.608	A0A6J1DIP2	LOC111021441	xanthine dehydrogenase 1-like OS=Momordica charantia OX=3673 GN=LOC111021441 PE=3 SV=1	151.398			2	2
452	1.84	6.649	A0A6J1CNH4	LOC111013089	GDP-mannose 3,5-epimerase 2 OS=Momordica charantia OX=3673 GN=LOC111013089 PE=3 SV=1	42.505			2	2
453	1.78	4.096	A0A6J1DK99	LOC111020839	NADPH--cytochrome P450 reductase OS=Momordica charantia OX=3673 GN=LOC111020839 PE=3 SV=1	78.891			2	2
454	1.78	20	A0A6J1DUE4	LOC111024436	cytochrome c OS=Momordica charantia OX=3673 GN=LOC111024436 PE=3 SV=1	12.582			2	2
455	1.76	3.212	A0A6J1D1R1	LOC111016801	Phosphoenolpyruvate carboxylase OS=Momordica charantia OX=3673 GN=LOC111016801 PE=3 SV=1	110.323		A0A6J1D434	3	3
456	1.76	1.471	A0A6J1DW20	LOC111024918	probable LRR receptor-like serine/threonine-protein kinase At1g06840 OS=Momordica charantia OX=3673 GN=LOC111024918 PE=3 SV=1	104.838			1	1
457	1.74	3.578	A0A6J1DU69	LOC111023145	Phosphoglycerate mutase (2,3-diphosphoglycerate-independent) OS=Momordica charantia OX=3673 GN=LOC111023145 PE=3 SV=1	60.939			1	1
458	1.72	7.895	A0A6J1DLJ0	LOC111022039	gamma-interferon-inducible lysosomal thiol reductase-like OS=Momordica charantia OX=3673 GN=LOC111022039 PE=3 SV=1	25.419			1	1
459	1.71	6.548	A0A6J1CBP1	LOC111010179	aspartyl protease 25 OS=Momordica charantia OX=3673 GN=LOC111010179 PE=4 SV=1	18.127			1	1
460	1.68	6.077	A0A6J1DHP3	LOC111020162	berberine bridge enzyme-like 18 OS=Momordica charantia OX=3673 GN=LOC111020162 PE=3 SV=1	61.581			3	3
461	1.68	3.19	A0A6J1DQH8	LOC111022874	somatic embryogenesis receptor kinase 2 OS=Momordica charantia OX=3673 GN=LOC111022874 PE=3 SV=1	69.009			1	1
462	1.66	1.945	A0A6J1DAF6	LOC111019153	AP-1 complex subunit gamma OS=Momordica charantia OX=3673 GN=LOC111019153 PE=3 SV=1	95.712	A0A6J1DC69		1	1
463	1.65	17.56	A0A6J1DKC9	LOC111021891	Profilin OS=Momordica charantia OX=3673 GN=LOC111021891 PE=3 SV=1	14.043			3	3
464	1.65	12.06	A0A6J1CNH9	LOC111013095	pathogenesis-related protein PR-4-like OS=Momordica charantia OX=3673 GN=LOC111013095 PE=4 SV=1	15.671			2	3
465	1.63	2	A0A6J1CTD8	LOC111014572	(1->3)-beta-glucan endohydrolase OS=Momordica charantia OX=3673 GN=LOC111014572 PE=3 SV=1	54.31			1	1
466	1.61	3.846	A0A6J1DZX9	LOC111025877	probable aquaporin PIP1-2 OS=Momordica charantia OX=3673 GN=LOC111025877 PE=3 SV=1	30.841			1	1
467	1.59	4.079	A0A6J1D3F8	LOC111016956	Beta-galactosidase OS=Momordica charantia OX=3673 GN=LOC111016956 PE=3 SV=1	80.213			2	2
468	1.57	1.199	A0A6J1DA69	LOC111018295	phospholipid:diacylglycerol acyltransferase 1 OS=Momordica charantia OX=3673 GN=LOC111018295 PE=4 SV=1	74.023			1	1
469	1.56	8.203	A0A6J1CC03	LOC111010264	nicotinamidase 2-like isoform X1 OS=Momordica charantia OX=3673 GN=LOC111010264 PE=3 SV=1	28.187	A0A6J1CCB3;A0A6J1CDM5		1	1
470	1.55	17.17	A0A6J1C471	LOC111008216	Phosphoenolpyruvate carboxykinase (ATP) OS=Momordica charantia OX=3673 GN=LOC111008216 PE=3 SV=1	73.692			10	14
471	1.55	3.226	A0A6J1CHY7	LOC111011101	Acyl-coenzyme A oxidase OS=Momordica charantia OX=3673 GN=LOC111011101 PE=3 SV=1	76.37			2	2
472	1.52	2.435	A0A6J1BPB7	LOC111004593	isoamylase 3, chloroplastic isoform X3 OS=Momordica charantia OX=3673 GN=LOC111004593 PE=4 SV=1	75.311	A0A6J1BQ05;A0A6J1BQS3		1	1
473	1.52	4.135	A0A6J1CZ05	LOC111015554	uncharacterized protein LOC111015554 OS=Momordica charantia OX=3673 GN=LOC111015554 PE=4 SV=1	29.359			1	1
474	1.51	11.96	A0A6J1DNH0	LOC111022247	sm-like protein LSM36B OS=Momordica charantia OX=3673 GN=LOC111022247 PE=4 SV=1	9.953			1	1
475	1.47	7.071	A0A6J1CS83	LOC111013849	ERBB-3 BINDING PROTEIN 1 OS=Momordica charantia OX=3673 GN=LOC111013849 PE=3 SV=1	43.637			2	3
476	1.46	3.403	A0A6J1BXP9	LOC111005674	Shikimate dehydrogenase OS=Momordica charantia OX=3673 GN=LOC111005674 PE=3 SV=1	57.762			1	1
477	1.43	21.57	A0A6J1BU20	LOC111004783	13S globulin basic chain-like OS=Momordica charantia OX=3673 GN=LOC111004783 PE=3 SV=1	22.356		A0A6J1DSB9	2	2
478	1.42	1.846	A0A6J1DS78	LOC111022707	Polyadenylate-binding protein OS=Momordica charantia OX=3673 GN=LOC111022707 PE=3 SV=1	71.016			1	1
479	1.4	10.06	A0A6J1CQI2	LOC111013237	Pyridoxal kinase OS=Momordica charantia OX=3673 GN=LOC111013237 PE=3 SV=1	33.916			2	2
480	1.38	8.333	A0A6J1CM01	LOC111012513	bifunctional epoxide hydrolase 2-like OS=Momordica charantia OX=3673 GN=LOC111012513 PE=4 SV=1	35.305			2	2
481	1.37	2.187	A0A6J1DAU1	LOC111018614	tetraketide alpha-pyrone reductase 2 OS=Momordica charantia OX=3673 GN=LOC111018614 PE=3 SV=1	35.814	A0A6J1DIG7		2	2
482	1.37	12.15	A0A6J1BY96	LOC111006676	glutaredoxin OS=Momordica charantia OX=3673 GN=LOC111006676 PE=3 SV=1	11.146			1	1
483	1.36	6.573	A0A6J1BVE7	LOC111006104	thylakoid lumenal 15 kDa protein 1, chloroplastic isoform X2 OS=Momordica charantia OX=3673 GN=LOC111006104 PE=4 SV=1	22.295	A0A6J1BVJ8		1	1
484	1.35	3.909	A0A6J1C1B8	LOC111007550	isoflavone reductase-like protein OS=Momordica charantia OX=3673 GN=LOC111007550 PE=4 SV=1	34.227			1	1
485	1.34	1.961	A0A6J1D211	LOC111016569	WD-40 repeat-containing protein MSI4-like OS=Momordica charantia OX=3673 GN=LOC111016569 PE=3 SV=1	56.566			1	1
486	1.34	10.45	A0A6J1CBE4	LOC111009154	cytochrome b5 OS=Momordica charantia OX=3673 GN=LOC111009154 PE=3 SV=1	15.192			1	1
487	1.32	26.44	A0A6J1DXS4	LOC111025553	U6 snRNA-associated Sm-like protein LSm5 OS=Momordica charantia OX=3673 GN=LOC111025553 PE=3 SV=1	9.599			1	1
